# Supplementary material for: A Prognostic Model for Colon Cancer Patients Based on Eight Signature Autophagy Genes
Source: Front Cell Dev Biol. 2020 Nov 26;8:602174. doi: 10.3389/fcell.2020.602174 (PMC7726244; doi:10.3389/fcell.2020.602174)
Supplement: Supplementary file 1 [file Data_Sheet_1.CSV]

	ONTOLOGY	ID	Description	GeneRatio	BgRatio	pvalue	p.adjust	qvalue	geneID	Count
GO:0042391	BP	GO:0042391	regulation of membrane potential	48/648	438/17653	1.26429656111735e-11	5.01925734763588e-08	4.52352001182934e-08	MYOC/NPY2R/NRXN1/ADIPOQ/GABRG2/SCN7A/P2RX2/RIMS4/HTR3C/HTR3E/ATP1A2/NLGN1/ABCB5/CNGB1/CASQ2/CNR1/BEST2/CNGA3/CTNNA3/SCN2B/SCN11A/KCNB1/KCNA1/GRIN2A/ADRA1A/FXYD1/HTR3A/CUX2/GLRA4/KCNK3/TCL1A/KCNE2/KCNK2/SEZ6/CELF4/SLC17A7/GRIA1/GRIA4/GPR88/GRIA2/GRIA3/NPAS4/SLC26A9/SLC8A3/HCN4/RIMS2/HCRT/CHRNA6	48
GO:0007631	BP	GO:0007631	feeding behavior	20/648	108/17653	2.09889716244996e-09	4.16631086746317e-06	3.75481655535127e-06	PYY/GCG/NPY2R/INSL5/NPY6R/NPY/CNTFR/DMBX1/CNR1/PROKR1/ADRB3/STRA6/NPY5R/GPR88/LEP/CARTPT/CALCA/HCRT/EN1/PMCH	20
GO:0070268	BP	GO:0070268	cornification	20/648	113/17653	4.77327363386164e-09	6.31663210881024e-06	5.69275687070026e-06	KLK8/KRT80/KRT75/KRT9/KRT6A/KRT6B/KRT23/KRT16/SPRR2D/SPRR1A/SPRR1B/SPRR2A/KRT17/KRT1/SPRR3/DSG3/KRT83/KRT14/KRT6C/KLK5	20
GO:0060078	BP	GO:0060078	regulation of postsynaptic membrane potential	20/648	129/17653	4.91987018844986e-08	4.25880169486874e-05	3.8381723348426e-05	NPY2R/NRXN1/GABRG2/P2RX2/NLGN1/GRIN2A/CUX2/GLRA4/SEZ6/CELF4/SLC17A7/GRIA1/GRIA4/GRIA2/GRIA3/NPAS4/SLC8A3/RIMS2/HCRT/CHRNA6	20
GO:0071542	BP	GO:0071542	dopaminergic neuron differentiation	11/648	37/17653	5.36373009429313e-08	4.25880169486874e-05	3.8381723348426e-05	PHOX2B/PHOX2A/VEGFD/LMX1A/RSPO2/SFRP1/WNT2/FGF20/DMRTA2/FGF8/EN1	11
GO:0060079	BP	GO:0060079	excitatory postsynaptic potential	18/648	108/17653	7.36679034143262e-08	4.87435960924792e-05	4.3929333983385e-05	NPY2R/NRXN1/P2RX2/NLGN1/GRIN2A/CUX2/GLRA4/SEZ6/CELF4/SLC17A7/GRIA1/GRIA4/GRIA2/GRIA3/NPAS4/RIMS2/HCRT/CHRNA6	18
GO:0099565	BP	GO:0099565	chemical synaptic transmission, postsynaptic	19/648	124/17653	1.28638455782261e-07	7.29563813507967e-05	6.57506934141212e-05	NPY2R/NRXN1/GABRG2/P2RX2/NLGN1/GRIN2A/CUX2/GLRA4/SEZ6/CELF4/SLC17A7/GRIA1/GRIA4/GRIA2/GRIA3/NPAS4/RIMS2/HCRT/CHRNA6	19
GO:0007611	BP	GO:0007611	learning or memory	27/648	240/17653	2.45397846450336e-07	0.000114479299356345	0.00010317251452001	NRXN1/KLK8/SYT4/MUSK/CNTN2/LMX1A/ATP1A2/BCHE/ADGRB3/CNR1/SORCS3/PTPRZ1/GRIN2A/STRA6/CUX2/SNAP25/CRHBP/DRD5/KCNK2/SLC17A7/GRIA1/GPR88/ABCC8/NPAS4/SLC8A3/LRRN4/EN1	27
GO:0007218	BP	GO:0007218	neuropeptide signaling pathway	17/648	105/17653	2.61225394302533e-07	0.000114479299356345	0.00010317251452001	PYY/NPY2R/GALR1/NPY/SORCS1/SORCS3/PROKR1/GLRA4/PENK/NPY5R/GPR88/SSTR3/NXPH4/CARTPT/CALCA/HCRT/PMCH	17
GO:0015850	BP	GO:0015850	organic hydroxy compound transport	26/648	228/17653	3.13628299373485e-07	0.000114479299356345	0.00010317251452001	NPY2R/ADIPOQ/ABCB11/GALR1/SYT4/CHGA/CNR1/AKR1C4/NR1H4/AGTR1/KCNB1/SLCO1B3/STRA6/P2RY12/FABP6/LIPC/NOS1/SLC5A11/FGF20/SLCO1B1/LEP/APOA2/CARTPT/AQP2/SLCO1A2/CHRNA6	26
GO:0035637	BP	GO:0035637	multicellular organismal signaling	24/648	199/17653	3.17197051113299e-07	0.000114479299356345	0.00010317251452001	SCN7A/ATP1A2/CASQ2/ATP2B3/CTNNA3/SCN2B/SCN11A/KCNA1/FXYD1/KCNK3/KCNE2/DRD5/CACNG7/TNNI3/NOS1/ATP2B2/GPR88/KCNIP1/SLC8A3/DMRT3/HCN4/CARTPT/NPPC/HCRT	24
GO:0050804	BP	GO:0050804	modulation of chemical synaptic transmission	32/648	335/17653	8.23450742200267e-07	0.000251469188195005	0.000226632313582082	LGI1/NPY2R/NRXN1/ADIPOQ/SCGN/CA7/RIMS4/SYT4/CNTN2/ATP1A2/NLGN1/BCHE/CNR1/SORCS3/KCNB1/GRIN2A/ADRA1A/CUX2/SNAP25/DRD5/CELF4/CACNG7/GRIA1/NPY5R/PHF24/GRIA4/GRIA2/GRIA3/NPAS4/SLC8A3/RIMS2/HCRT	32
GO:0099177	BP	GO:0099177	regulation of trans-synaptic signaling	32/648	335/17653	8.23450742200267e-07	0.000251469188195005	0.000226632313582082	LGI1/NPY2R/NRXN1/ADIPOQ/SCGN/CA7/RIMS4/SYT4/CNTN2/ATP1A2/NLGN1/BCHE/CNR1/SORCS3/KCNB1/GRIN2A/ADRA1A/CUX2/SNAP25/DRD5/CELF4/CACNG7/GRIA1/NPY5R/PHF24/GRIA4/GRIA2/GRIA3/NPAS4/SLC8A3/RIMS2/HCRT	32
GO:1903522	BP	GO:1903522	regulation of blood circulation	29/648	290/17653	1.06510420902588e-06	0.000302033122130909	0.000272202195975861	CHGA/CHRM2/CASR/ATP1A2/CASQ2/ATP2B3/CTNNA3/SCN2B/AGTR1/ADRA1A/FXYD1/KCNK3/KCNE2/FGB/IRX5/CACNG7/TNNI3/NOS1/ATP2B2/SPX/KCNIP1/SLC8A3/FGA/LEP/APELA/HCN4/NPPC/CALCA/FGG	29
GO:0050890	BP	GO:0050890	cognition	28/648	277/17653	1.3168621837301e-06	0.000348529524627233	0.000314106285087622	NRXN1/KLK8/SYT4/MUSK/CNTN2/LMX1A/ATP1A2/BCHE/ADGRB3/CNR1/SORCS3/PTPRZ1/GRIN2A/PTCHD1/STRA6/CUX2/SNAP25/CRHBP/DRD5/KCNK2/SLC17A7/GRIA1/GPR88/ABCC8/NPAS4/SLC8A3/LRRN4/EN1	28
GO:0006821	BP	GO:0006821	chloride transport	16/648	107/17653	1.75516659800473e-06	0.000435500712129923	0.000392487583330137	CA7/GABRG2/CLCA4/BEST4/BEST2/SLC4A10/P2RY4/ANO5/FXYD1/GLRA4/CLCA2/SLC17A7/SLC26A9/CLCNKB/BEST3/SLC4A1	16
GO:0023061	BP	GO:0023061	signal release	37/648	435/17653	1.96088211483776e-06	0.000439236414188815	0.000395854321046741	GCG/NRXN1/ADIPOQ/SLC5A7/NEUROD1/SYT10/GALR1/RIMS4/SYT4/CASR/NLGN1/SLC18A3/SFRP1/CNR1/SLC30A8/NR1H4/AGTR1/KCNB1/SYT9/GAD1/EPHA5/SNAP25/RPH3A/FGB/CRHBP/RFX6/ABCC8/IL11/STXBP5L/FGA/LEP/MAFA/CARTPT/RIMS2/SYT6/FGG/HCRT	37
GO:0019730	BP	GO:0019730	antimicrobial humoral response	16/648	108/17653	1.99150011470999e-06	0.000439236414188815	0.000395854321046741	KLK7/CHGA/ELANE/CTSG/FGB/FGA/SFTPD/PGC/PGLYRP3/CAMP/IL36RN/F2/S100A7/HIST1H2BI/KLK5/ACOD1	16
GO:0008217	BP	GO:0008217	regulation of blood pressure	21/648	177/17653	2.24777226823004e-06	0.000469666100256486	0.000423278556216836	GUCA2B/ADIPOQ/CMA1/P2RX2/NPY/CHGA/ATP1A2/CNR1/CTSG/AGTR1/ADRA1A/ADRB3/LVRN/DRD5/TNNI3/NOS1/SPX/LEP/UTS2B/CARTPT/CALCA	21
GO:0019731	BP	GO:0019731	antibacterial humoral response	10/648	46/17653	5.10893544411318e-06	0.00101412368565647	0.000913961661817931	KLK7/ELANE/CTSG/FGB/FGA/SFTPD/PGC/CAMP/HIST1H2BI/KLK5	10
GO:0035296	BP	GO:0035296	regulation of tube diameter	17/648	131/17653	6.14843259967299e-06	0.0011095126100319	0.000999929301736292	CHGA/CASR/ATP1A2/AGTR1/ADRA1A/ADRB3/FGB/DRD5/HTR1D/NOS1/HTR7/FGA/LEP/UTS2B/NPPC/CALCA/FGG	17
GO:0097746	BP	GO:0097746	regulation of blood vessel diameter	17/648	131/17653	6.14843259967299e-06	0.0011095126100319	0.000999929301736292	CHGA/CASR/ATP1A2/AGTR1/ADRA1A/ADRB3/FGB/DRD5/HTR1D/NOS1/HTR7/FGA/LEP/UTS2B/NPPC/CALCA/FGG	17
GO:0015711	BP	GO:0015711	organic anion transport	37/648	460/17653	7.12809502557271e-06	0.00123037118484886	0.00110885102937857	SLC17A8/CA1/SLC7A14/SLC6A19/ABCB11/CA7/SYT4/CA4/ATP1A2/SLC27A6/SLC4A10/AKR1C4/NR1H4/SLCO4C1/SLC6A15/SLCO1B3/STRA6/SLC16A12/SLC17A1/SNAP25/FABP6/SLC17A7/NPY5R/PLA2G2C/SLC5A8/SLC26A9/SPX/SLCO1B1/LEP/PLA2G3/SLC22A11/APOA2/SLC7A3/CALHM1/SLCO1A2/SLC4A1/LRP2	37
GO:0031424	BP	GO:0031424	keratinization	23/648	226/17653	1.02853162485767e-05	0.00159278463809146	0.00143546996814872	KLK8/KRT80/KRT75/KRT9/CDH3/KRT6A/KRT6B/KRT23/KRT16/SPRR2D/SPRR1A/SPRR1B/SPRR2A/KRT17/KRT1/SPRR3/DSG3/KRTAP5-4/KRT83/KRT14/KRTAP3-1/KRT6C/KLK5	23
GO:0006813	BP	GO:0006813	potassium ion transport	24/648	242/17653	1.03031818408096e-05	0.00159278463809146	0.00143546996814872	DPP6/ATP1A2/CNGB1/CASQ2/CNGA3/KCNB1/KCNA1/DPP10/FXYD1/P2RY12/KCNK3/KCNE2/KCNK2/KCNS2/KCNQ5/KCNG3/NOS1/KCNB2/ABCC8/KCNIP1/KCNJ16/KCNC1/HCN4/HCRT	24
GO:0015893	BP	GO:0015893	drug transport	21/648	195/17653	1.04313351613043e-05	0.00159278463809146	0.00143546996814872	SLC17A8/NPY2R/NGB/GALR1/SYT4/ATP1A2/SLC18A3/ABCB5/ABCA8/CNR1/TCN1/STRA6/SLC16A12/SLC17A7/FGF20/SLC7A3/CALHM1/HBE1/LRP2/CHRNA6/HBQ1	21
GO:0007613	BP	GO:0007613	memory	15/648	110/17653	1.16999431206768e-05	0.00172032496996618	0.00155041351528968	KLK8/SYT4/MUSK/LMX1A/CNR1/SORCS3/GRIN2A/CUX2/KCNK2/SLC17A7/GRIA1/ABCC8/NPAS4/SLC8A3/LRRN4	15
GO:0046883	BP	GO:0046883	regulation of hormone secretion	25/648	261/17653	1.24048820313273e-05	0.00175883505944176	0.00158512007610833	GCG/NRXN1/ADIPOQ/NEUROD1/GALR1/CASR/SFRP1/CNR1/SLC30A8/NR1H4/AGTR1/KCNB1/SYT9/EPHA5/SNAP25/FGB/CRHBP/RFX6/ABCC8/IL11/STXBP5L/FGA/LEP/CARTPT/FGG	25
GO:0050880	BP	GO:0050880	regulation of blood vessel size	17/648	139/17653	1.36904577377993e-05	0.00187417645582977	0.00168906954086316	CHGA/CASR/ATP1A2/AGTR1/ADRA1A/ADRB3/FGB/DRD5/HTR1D/NOS1/HTR7/FGA/LEP/UTS2B/NPPC/CALCA/FGG	17
GO:0035150	BP	GO:0035150	regulation of tube size	17/648	140/17653	1.50614029874071e-05	0.0019931256620002	0.00179627048260339	CHGA/CASR/ATP1A2/AGTR1/ADRA1A/ADRB3/FGB/DRD5/HTR1D/NOS1/HTR7/FGA/LEP/UTS2B/NPPC/CALCA/FGG	17
GO:0042573	BP	GO:0042573	retinoic acid metabolic process	7/648	24/17653	1.74326104070407e-05	0.00223249881664359	0.00201200145241193	UGT1A8/UGT1A1/STRA6/UGT1A9/LRAT/CRABP1/UGT1A7	7
GO:0009914	BP	GO:0009914	hormone transport	28/648	318/17653	1.84192861830457e-05	0.00225482529510932	0.00203212281004284	GCG/NRXN1/ADIPOQ/NEUROD1/GALR1/CASR/SFRP1/CNR1/SLC30A8/NR1H4/AGTR1/KCNB1/SYT9/EPHA5/SNAP25/FGB/CRHBP/RFX6/ABCC8/IL11/STXBP5L/SLCO1B1/FGA/LEP/MAFA/CARTPT/RIMS2/FGG	28
GO:0007588	BP	GO:0007588	excretion	11/648	64/17653	1.8944083594176e-05	0.00225482529510932	0.00203212281004284	GUCA2B/SCNN1G/AGTR1/ADRA1A/POU3F3/CLCNKB/SPX/CLDN16/ATP6V0A4/UGT1A7/AQP2	11
GO:0090276	BP	GO:0090276	regulation of peptide hormone secretion	21/648	203/17653	1.93108463561e-05	0.00225482529510932	0.00203212281004284	GCG/NRXN1/NEUROD1/CASR/SFRP1/CNR1/SLC30A8/NR1H4/KCNB1/SYT9/EPHA5/SNAP25/FGB/CRHBP/RFX6/ABCC8/STXBP5L/FGA/LEP/CARTPT/FGG	21
GO:0045104	BP	GO:0045104	intermediate filament cytoskeleton organization	9/648	43/17653	2.10816102792662e-05	0.00239125693739105	0.00215507949892408	KRT9/NEFM/NEFL/KRT6A/KRT16/INA/KRT17/KRT14/KRT6C	9
GO:0051952	BP	GO:0051952	regulation of amine transport	12/648	77/17653	2.23571127917129e-05	0.00246549271619723	0.00222198322745708	NPY2R/SYT4/CHGA/ATP1A2/CNR1/KCNB1/P2RY12/NPY5R/FGF20/LEP/CARTPT/CHRNA6	12
GO:0046879	BP	GO:0046879	hormone secretion	27/648	306/17653	2.49359196042572e-05	0.00267555677915949	0.00241129987865918	GCG/NRXN1/ADIPOQ/NEUROD1/GALR1/CASR/SFRP1/CNR1/SLC30A8/NR1H4/AGTR1/KCNB1/SYT9/EPHA5/SNAP25/FGB/CRHBP/RFX6/ABCC8/IL11/STXBP5L/FGA/LEP/MAFA/CARTPT/RIMS2/FGG	27
GO:0045103	BP	GO:0045103	intermediate filament-based process	9/648	44/17653	2.56481631058771e-05	0.00267955809290348	0.0024149059943733	KRT9/NEFM/NEFL/KRT6A/KRT16/INA/KRT17/KRT14/KRT6C	9
GO:0051048	BP	GO:0051048	negative regulation of secretion	21/648	208/17653	2.78569707914633e-05	0.0028356967703105	0.00255562331228567	NPY2R/ADIPOQ/SYT4/CHGA/SFRP1/CNR1/NR1H4/KCNB1/P2RY12/CRHBP/NPY5R/ABCC8/IL11/NLRP7/SPX/IL1RAPL1/STXBP5L/LEP/APOA2/CARTPT/IL36RN	21
GO:0015849	BP	GO:0015849	organic acid transport	27/648	309/17653	2.96131764693385e-05	0.00284688814196523	0.00256570934496615	SLC17A8/SLC7A14/SLC6A19/ABCB11/SYT4/ATP1A2/SLC27A6/AKR1C4/NR1H4/SLC6A15/SLCO1B3/STRA6/SLC16A12/SNAP25/FABP6/SLC17A7/NPY5R/PLA2G2C/SLC5A8/SLC26A9/SPX/SLCO1B1/LEP/PLA2G3/SLC7A3/SLCO1A2/LRP2	27
GO:0046942	BP	GO:0046942	carboxylic acid transport	27/648	309/17653	2.96131764693385e-05	0.00284688814196523	0.00256570934496615	SLC17A8/SLC7A14/SLC6A19/ABCB11/SYT4/ATP1A2/SLC27A6/AKR1C4/NR1H4/SLC6A15/SLCO1B3/STRA6/SLC16A12/SNAP25/FABP6/SLC17A7/NPY5R/PLA2G2C/SLC5A8/SLC26A9/SPX/SLCO1B1/LEP/PLA2G3/SLC7A3/SLCO1A2/LRP2	27
GO:0060047	BP	GO:0060047	heart contraction	25/648	275/17653	3.01182120812443e-05	0.00284688814196523	0.00256570934496615	SGCG/CHGA/CHRM2/ATP1A2/CASQ2/ATP2B3/CTNNA3/SCN2B/ADRA1A/FXYD1/TNNT3/KCNK3/KCNE2/IRX5/CACNG7/TNNI3/NOS1/ATP2B2/SPX/KCNIP1/SLC8A3/APELA/HCN4/NPPC/CALCA	25
GO:0071804	BP	GO:0071804	cellular potassium ion transport	21/648	210/17653	3.21325736765194e-05	0.00285480885910981	0.00257284775609551	DPP6/ATP1A2/CNGB1/CASQ2/CNGA3/KCNB1/KCNA1/DPP10/P2RY12/KCNK3/KCNE2/KCNK2/KCNS2/KCNQ5/KCNG3/KCNB2/ABCC8/KCNIP1/KCNJ16/KCNC1/HCN4	21
GO:0071805	BP	GO:0071805	potassium ion transmembrane transport	21/648	210/17653	3.21325736765194e-05	0.00285480885910981	0.00257284775609551	DPP6/ATP1A2/CNGB1/CASQ2/CNGA3/KCNB1/KCNA1/DPP10/P2RY12/KCNK3/KCNE2/KCNK2/KCNS2/KCNQ5/KCNG3/KCNB2/ABCC8/KCNIP1/KCNJ16/KCNC1/HCN4	21
GO:0008016	BP	GO:0008016	regulation of heart contraction	23/648	243/17653	3.30783898032874e-05	0.00285480885910981	0.00257284775609551	CHGA/CHRM2/ATP1A2/CASQ2/ATP2B3/CTNNA3/SCN2B/ADRA1A/FXYD1/KCNK3/KCNE2/IRX5/CACNG7/TNNI3/NOS1/ATP2B2/SPX/KCNIP1/SLC8A3/APELA/HCN4/NPPC/CALCA	23
GO:0030072	BP	GO:0030072	peptide hormone secretion	23/648	243/17653	3.30783898032874e-05	0.00285480885910981	0.00257284775609551	GCG/NRXN1/NEUROD1/CASR/SFRP1/CNR1/SLC30A8/NR1H4/KCNB1/SYT9/EPHA5/SNAP25/FGB/CRHBP/RFX6/ABCC8/STXBP5L/FGA/LEP/MAFA/CARTPT/RIMS2/FGG	23
GO:0015698	BP	GO:0015698	inorganic anion transport	19/648	180/17653	3.59973011412766e-05	0.00298415271975994	0.00268941670276124	CA7/GABRG2/CLCA4/BEST4/BEST2/SLC4A10/P2RY4/ANO5/FXYD1/SLC17A1/GLRA4/CLCA2/SLC17A7/ABCC8/SLC26A9/CLCNKB/SLC22A11/BEST3/SLC4A1	19
GO:0003015	BP	GO:0003015	heart process	25/648	278/17653	3.60804359064174e-05	0.00298415271975994	0.00268941670276124	SGCG/CHGA/CHRM2/ATP1A2/CASQ2/ATP2B3/CTNNA3/SCN2B/ADRA1A/FXYD1/TNNT3/KCNK3/KCNE2/IRX5/CACNG7/TNNI3/NOS1/ATP2B2/SPX/KCNIP1/SLC8A3/APELA/HCN4/NPPC/CALCA	25
GO:0007612	BP	GO:0007612	learning	16/648	136/17653	3.95295144557374e-05	0.00320269739569954	0.00288637636165524	NRXN1/CNTN2/ATP1A2/BCHE/ADGRB3/SORCS3/GRIN2A/STRA6/SNAP25/DRD5/GPR88/ABCC8/NPAS4/SLC8A3/LRRN4/EN1	16
GO:1903531	BP	GO:1903531	negative regulation of secretion by cell	19/648	183/17653	4.52356351117679e-05	0.00359170942787438	0.00323696681568209	ADIPOQ/SYT4/CHGA/SFRP1/CNR1/NR1H4/KCNB1/P2RY12/CRHBP/NPY5R/ABCC8/IL11/NLRP7/IL1RAPL1/STXBP5L/LEP/APOA2/CARTPT/IL36RN	19
GO:0050433	BP	GO:0050433	regulation of catecholamine secretion	9/648	48/17653	5.32276246597543e-05	0.00407541724221948	0.00367290022704601	NPY2R/SYT4/CHGA/CNR1/KCNB1/P2RY12/FGF20/CARTPT/CHRNA6	9
GO:0015837	BP	GO:0015837	amine transport	12/648	84/17653	5.44073334603609e-05	0.00407541724221948	0.00367290022704601	NPY2R/SYT4/CHGA/ATP1A2/CNR1/KCNB1/P2RY12/NPY5R/FGF20/LEP/CARTPT/CHRNA6	12
GO:0097756	BP	GO:0097756	negative regulation of blood vessel diameter	12/648	84/17653	5.44073334603609e-05	0.00407541724221948	0.00367290022704601	CHGA/CASR/ATP1A2/AGTR1/ADRA1A/FGB/DRD5/HTR1D/HTR7/FGA/LEP/FGG	12
GO:0021953	BP	GO:0021953	central nervous system neuron differentiation	18/648	171/17653	5.94809470821046e-05	0.00437295110955473	0.00394104754643418	PHOX2B/PHOX2A/NPY/CNTN2/LMX1A/SFRP1/WNT2/SLC4A10/UNC5D/GBX2/NKX2-2/ASCL1/ERBB4/NKX2-1/LEP/DMRT3/LHX5/FGF8	18
GO:0061337	BP	GO:0061337	cardiac conduction	16/648	143/17653	7.29416936645852e-05	0.00526506406997097	0.0047450491247067	ATP1A2/CASQ2/ATP2B3/CTNNA3/SCN2B/FXYD1/KCNK3/KCNE2/CACNG7/TNNI3/NOS1/ATP2B2/KCNIP1/SLC8A3/HCN4/NPPC	16
GO:1902476	BP	GO:1902476	chloride transmembrane transport	12/648	87/17653	7.7268731260337e-05	0.00547780112684889	0.00493677476605048	GABRG2/CLCA4/BEST4/BEST2/FXYD1/GLRA4/CLCA2/SLC17A7/SLC26A9/CLCNKB/BEST3/SLC4A1	12
GO:0015721	BP	GO:0015721	bile acid and bile salt transport	7/648	30/17653	8.46363494318075e-05	0.00589484749551361	0.0053126306873262	ABCB11/AKR1C4/NR1H4/SLCO1B3/FABP6/SLCO1B1/SLCO1A2	7
GO:0050432	BP	GO:0050432	catecholamine secretion	9/648	51/17653	8.75344431117649e-05	0.00599158170954667	0.005399810746586	NPY2R/SYT4/CHGA/CNR1/KCNB1/P2RY12/FGF20/CARTPT/CHRNA6	9
GO:0030900	BP	GO:0030900	forebrain development	29/648	366/17653	9.00033134872581e-05	0.00605615516176974	0.00545800646821035	FEZF1/NEUROD1/NPY/CNTN2/LMX1A/OTX1/NEFL/SLC4A10/WNT7B/KCNA1/KIF1A/ALK/GBX2/EPHA5/PTCHD1/POU3F3/ASCL1/ERBB4/SSTR3/NRG3/SLC8A3/NKX2-1/DMRTA2/KCNC1/LHX5/POU3F2/LRP2/SIX3/FGF8	29
GO:0042310	BP	GO:0042310	vasoconstriction	11/648	76/17653	9.79482575789172e-05	0.00641526632740616	0.00578164927664153	CASR/ATP1A2/AGTR1/ADRA1A/FGB/DRD5/HTR1D/HTR7/FGA/LEP/FGG	11
GO:0042487	BP	GO:0042487	regulation of odontogenesis of dentin-containing tooth	5/648	14/17653	9.96968500329512e-05	0.00641526632740616	0.00578164927664153	RSPO2/ENAM/DMRT3/MMP20/FGF8	5
GO:0022037	BP	GO:0022037	metencephalon development	13/648	103/17653	0.000100188038362514	0.00641526632740616	0.00578164927664153	NEUROD1/PHOX2A/LMX1A/OTX1/GBX2/SEZ6L/ASCL1/SEZ6/SSTR3/KCNC1/PTF1A/LHX5/EN1	13
GO:0003018	BP	GO:0003018	vascular process in circulatory system	17/648	164/17653	0.00011445207931582	0.00721229769656835	0.00649996019372553	CHGA/CASR/ATP1A2/AGTR1/ADRA1A/ADRB3/FGB/DRD5/HTR1D/NOS1/HTR7/FGA/LEP/UTS2B/NPPC/CALCA/FGG	17
GO:0032228	BP	GO:0032228	regulation of synaptic transmission, GABAergic	7/648	32/17653	0.000131280639664731	0.00813670101261983	0.0073330629038565	CA7/NLGN1/CNR1/ADRA1A/NPY5R/PHF24/NPAS4	7
GO:0098661	BP	GO:0098661	inorganic anion transmembrane transport	13/648	106/17653	0.000134713568794462	0.00813670101261983	0.0073330629038565	GABRG2/CLCA4/BEST4/BEST2/FXYD1/SLC17A1/GLRA4/CLCA2/SLC17A7/SLC26A9/CLCNKB/BEST3/SLC4A1	13
GO:0050909	BP	GO:0050909	sensory perception of taste	10/648	66/17653	0.000136626857016442	0.00813670101261983	0.0073330629038565	CST1/P2RX2/CST2/SCNN1G/CST4/GNG13/LPO/TAS1R1/TAS2R38/CALHM1	10
GO:0030216	BP	GO:0030216	keratinocyte differentiation	25/648	302/17653	0.000137319639255801	0.00813670101261983	0.0073330629038565	KLK8/KRT80/KRT75/KRT9/CDH3/KRT6A/KRT6B/KRT23/KRT16/SPRR2D/SPRR1A/SPRR1B/SPRR2A/KRT17/PRR9/KRT1/SPRR3/DSG3/KRTAP5-4/KRT83/KRT14/KRTAP3-1/KRT6C/S100A7/KLK5	25
GO:0051953	BP	GO:0051953	negative regulation of amine transport	6/648	23/17653	0.000141335368138103	0.00825149134570986	0.00743651573222003	SYT4/CHGA/CNR1/P2RY12/NPY5R/LEP	6
GO:0002922	BP	GO:0002922	positive regulation of humoral immune response	5/648	15/17653	0.000145040285284482	0.00834507148665788	0.0075208532369482	KLK7/FCER2/PGC/KLK5/ACOD1	5
GO:0048665	BP	GO:0048665	neuron fate specification	7/648	33/17653	0.000161396706454703	0.0091534989232167	0.00824943466525615	FEV/NKX2-2/ASCL1/SIX1/DMRTA2/DMRT3/POU3F2	7
GO:0030073	BP	GO:0030073	insulin secretion	19/648	202/17653	0.000169925946934295	0.00941644234942483	0.00848640793999602	GCG/NRXN1/NEUROD1/CASR/SFRP1/CNR1/SLC30A8/NR1H4/KCNB1/SYT9/EPHA5/SNAP25/RFX6/ABCC8/STXBP5L/LEP/MAFA/CARTPT/RIMS2	19
GO:0042445	BP	GO:0042445	hormone metabolic process	20/648	219/17653	0.000172600394770803	0.00941644234942483	0.00848640793999602	PCSK2/KLK6/HSD3B2/CMA1/SLC5A7/CHST9/UGT1A8/CTSG/AKR1C4/UGT1A1/STRA6/UGT1A9/CHST8/CRHBP/LRAT/CRABP1/CYP11A1/LEP/UGT1A7/AFP	20
GO:0045776	BP	GO:0045776	negative regulation of blood pressure	8/648	44/17653	0.000173640943686342	0.00941644234942483	0.00848640793999602	GUCA2B/ADIPOQ/CNR1/ADRA1A/ADRB3/DRD5/NOS1/CALCA	8
GO:0019233	BP	GO:0019233	sensory perception of pain	12/648	95/17653	0.0001823955506394	0.00941644234942483	0.00848640793999602	NPY2R/CNR1/SCN11A/KCNA1/GRIN2A/TMEM100/PENK/PHF24/SPX/PRDM12/CALCA/ALOXE3	12
GO:0035249	BP	GO:0035249	synaptic transmission, glutamatergic	12/648	95/17653	0.0001823955506394	0.00941644234942483	0.00848640793999602	SLC17A8/NPY2R/NRXN1/ATP1A2/NLGN1/CNR1/CACNG7/SLC17A7/GRIA1/GRIA4/GRIA2/GRIA3	12
GO:0021871	BP	GO:0021871	forebrain regionalization	6/648	24/17653	0.000182636287381791	0.00941644234942483	0.00848640793999602	FEZF1/WNT7B/NKX2-1/DMRTA2/SIX3/FGF8	6
GO:0032098	BP	GO:0032098	regulation of appetite	6/648	24/17653	0.000182636287381791	0.00941644234942483	0.00848640793999602	PYY/NPY/HTR4/SPX/LEP/CARTPT	6
GO:0050796	BP	GO:0050796	regulation of insulin secretion	17/648	172/17653	0.000204378928798668	0.0104023634273168	0.00937495248295104	GCG/NRXN1/NEUROD1/CASR/SFRP1/CNR1/SLC30A8/NR1H4/KCNB1/SYT9/EPHA5/SNAP25/RFX6/ABCC8/STXBP5L/LEP/CARTPT	17
GO:0030534	BP	GO:0030534	adult behavior	15/648	142/17653	0.000231067878773998	0.0116118921358579	0.0104650195863134	NRXN1/GABRG2/NPY/CNTN2/ATP1A2/DMBX1/ALK/SEZ6L/CRHBP/SEZ6/ZIC1/LEP/DMRT3/CARTPT/EN1	15
GO:0051932	BP	GO:0051932	synaptic transmission, GABAergic	8/648	46/17653	0.000239664827993982	0.0118933670892013	0.0107186940835729	CA7/GABRG2/NLGN1/CNR1/ADRA1A/NPY5R/PHF24/NPAS4	8
GO:0007626	BP	GO:0007626	locomotory behavior	18/648	191/17653	0.000243998191012515	0.0119589236829591	0.0107777758447243	NPY2R/ASTN1/CNTN2/LMX1A/ATP1A2/DMBX1/SLC4A10/GAD1/ALK/SEZ6L/SNAP25/SEZ6/PENK/ZIC1/GPR88/NKX2-1/DMRT3/EN1	18
GO:0061844	BP	GO:0061844	antimicrobial humoral immune response mediated by antimicrobial peptide	9/648	59/17653	0.00027848326821412	0.0134826655464641	0.0121510221907547	KLK7/ELANE/PGC/PGLYRP3/CAMP/F2/S100A7/HIST1H2BI/KLK5	9
GO:0030902	BP	GO:0030902	hindbrain development	15/648	145/17653	0.000290535357621036	0.0137093792461965	0.0123553440429065	PHOX2B/NEUROD1/PHOX2A/LMX1A/OTX1/GBX2/SEZ6L/EN2/ASCL1/SEZ6/SSTR3/KCNC1/PTF1A/LHX5/EN1	15
GO:0042481	BP	GO:0042481	regulation of odontogenesis	6/648	26/17653	0.000293454645163387	0.0137093792461965	0.0123553440429065	RSPO2/ENAM/AMELX/DMRT3/MMP20/FGF8	6
GO:0098656	BP	GO:0098656	anion transmembrane transport	22/648	263/17653	0.000293525752122595	0.0137093792461965	0.0123553440429065	SLC17A8/SLC6A19/GABRG2/CLCA4/BEST4/ATP1A2/BEST2/SLC4A10/SLC6A15/FXYD1/STRA6/SLC16A12/SLC17A1/GLRA4/CLCA2/SLC17A7/SLC26A9/CLCNKB/SLC7A3/BEST3/SLC4A1/LRP2	22
GO:0006836	BP	GO:0006836	neurotransmitter transport	21/648	246/17653	0.000304328022852174	0.014048630822362	0.0126610887353065	SLC17A8/NRXN1/SLC5A7/SLC6A19/SYT10/RIMS4/SYT4/ATP1A2/NLGN1/SLC18A3/SLC6A15/SYT9/GAD1/SNAP25/RPH3A/SLC17A7/NOS1/CSF2/RIMS2/SYT6/HCRT	21
GO:0008343	BP	GO:0008343	adult feeding behavior	4/648	10/17653	0.000316522277840547	0.0144208368855384	0.0129965330966313	NPY/DMBX1/LEP/CARTPT	4
GO:0050805	BP	GO:0050805	negative regulation of synaptic transmission	10/648	73/17653	0.000319655830208408	0.0144208368855384	0.0129965330966313	NPY2R/ADIPOQ/SYT4/BCHE/SORCS3/KCNB1/DRD5/CELF4/GRIA1/NPY5R	10
GO:0021846	BP	GO:0021846	cell proliferation in forebrain	6/648	27/17653	0.000365689309425602	0.0161309617602182	0.0145377539501476	KIF1A/POU3F3/LHX5/POU3F2/SIX3/FGF8	6
GO:0042730	BP	GO:0042730	fibrinolysis	6/648	27/17653	0.000365689309425602	0.0161309617602182	0.0145377539501476	FGB/KRT1/FGA/F2/FGG/CPB2	6
GO:0050808	BP	GO:0050808	synapse organization	24/648	304/17653	0.000374643003859618	0.0163443156628866	0.0147300355132313	NRXN1/KLK8/SLITRK3/SEMA3E/FRMPD4/P2RX2/MUSK/GPM6A/CNTN2/LMX1A/NLGN1/CTNND2/ADGRB3/WNT7B/SLITRK2/SEZ6L/CUX2/CBLN2/SEZ6/DNER/NPAS4/SNCB/IL1RAPL1/SIX1	24
GO:0006937	BP	GO:0006937	regulation of muscle contraction	16/648	165/17653	0.000385984344609419	0.0166560635662978	0.0150109929900162	NPY2R/CHGA/CHRM2/ATP1A2/CASQ2/CTNNA3/KCNA1/ADRA1A/TNNT3/TNNI3/NOS1/KCNB2/SPX/SLC8A3/HCN4/CALCA	16
GO:0015844	BP	GO:0015844	monoamine transport	10/648	75/17653	0.000399369662280528	0.0170483608521903	0.0153645442228807	NPY2R/SYT4/CHGA/CNR1/KCNB1/P2RY12/NOS1/FGF20/CARTPT/CHRNA6	10
GO:0048791	BP	GO:0048791	calcium ion-regulated exocytosis of neurotransmitter	7/648	38/17653	0.000406642624954812	0.017174161926283	0.0154779202936328	SYT10/RIMS4/SYT4/SYT9/RPH3A/RIMS2/SYT6	7
GO:0061351	BP	GO:0061351	neural precursor cell proliferation	14/648	135/17653	0.000446559240547121	0.018515545255591	0.0166868191233604	WNT2/PTPRZ1/KCNA1/KIF1A/GBX2/POU3F3/ASCL1/TRIM71/DMRTA2/LHX5/POU3F2/LRP2/SIX3/FGF8	14
GO:0001523	BP	GO:0001523	retinoid metabolic process	11/648	90/17653	0.000447731069152831	0.018515545255591	0.0166868191233604	UGT1A8/AKR1C4/UGT1A1/STRA6/UGT1A9/LRAT/CRABP1/GPC5/APOA2/UGT1A7/LRP2	11
GO:0001505	BP	GO:0001505	regulation of neurotransmitter levels	24/648	308/17653	0.000452683921399694	0.0185273728655339	0.0166974785549383	NRXN1/SLC5A7/SYT10/RIMS4/PRIMA1/SYT4/ATP1A2/NLGN1/SLC18A3/BCHE/GRIN2A/ENPP6/SYT9/GAD1/TPH1/SNAP25/RPH3A/PAH/SLC17A7/NOS1/BAAT/RIMS2/SYT6/HCRT	24
GO:0046888	BP	GO:0046888	negative regulation of hormone secretion	9/648	63/17653	0.00046049424331049	0.018654715774925	0.0168122441784356	ADIPOQ/SFRP1/KCNB1/CRHBP/ABCC8/IL11/STXBP5L/LEP/CARTPT	9
GO:0051873	BP	GO:0051873	killing by host of symbiont cells	4/648	11/17653	0.000482979429041134	0.0189417162582726	0.0170708984652973	ELANE/CTSG/CAMP/F2	4
GO:0052697	BP	GO:0052697	xenobiotic glucuronidation	4/648	11/17653	0.000482979429041134	0.0189417162582726	0.0170708984652973	UGT1A8/UGT1A1/UGT1A9/UGT1A7	4
GO:0007389	BP	GO:0007389	pattern specification process	30/648	424/17653	0.000486603003363235	0.0189417162582726	0.0170708984652973	FEZF1/NEUROD1/OTX1/SFRP1/WNT2/WNT7B/HAND1/SP8/GBX2/ZBTB16/NKX2-2/ASCL1/WT1/ERBB4/ZIC1/NRG3/SIX1/NKX2-1/DMRTA2/DMRT3/HOXC11/PCDH8/TDGF1P3/RFX8/LRP2/HES7/TBX5/SIX3/FGF8/EN1	30
GO:0021537	BP	GO:0021537	telencephalon development	20/648	237/17653	0.000486663742655871	0.0189417162582726	0.0170708984652973	FEZF1/NEUROD1/NPY/CNTN2/LMX1A/NEFL/KCNA1/ALK/EPHA5/POU3F3/ASCL1/ERBB4/NRG3/SLC8A3/NKX2-1/DMRTA2/LHX5/POU3F2/SIX3/FGF8	20
GO:0007187	BP	GO:0007187	G-protein coupled receptor signaling pathway, coupled to cyclic nucleotide second messenger	20/648	238/17653	0.000513538956707632	0.0197936860012553	0.0178387216540546	GCG/NPY2R/GALR1/NPY/CHGA/CHRM2/CASR/CNR1/ADRA1A/HTR4/GLP2R/ADRB3/UCN2/P2RY12/DRD5/HTR1D/NOS1/SSTR3/HTR7/CALCA	20
GO:0051937	BP	GO:0051937	catecholamine transport	9/648	64/17653	0.000518704172353441	0.0198005342715689	0.0178448935407829	NPY2R/SYT4/CHGA/CNR1/KCNB1/P2RY12/FGF20/CARTPT/CHRNA6	9
GO:0070374	BP	GO:0070374	positive regulation of ERK1 and ERK2 cascade	20/648	239/17653	0.000541692585868525	0.0204811387228385	0.0184582766853846	GCG/SLC30A10/MUSK/FGF19/EPHA6/ADRA1A/ALK/EPHA5/CCL23/FGB/ERBB4/NPY5R/FGF20/FGA/APELA/ALKAL1/FGG/S100A7/FGF8/EPHA8	20
GO:0006855	BP	GO:0006855	drug transmembrane transport	10/648	78/17653	0.000549443713219375	0.0205782220894426	0.0185457714124395	SLC17A8/ATP1A2/SLC18A3/ABCB5/ABCA8/STRA6/SLC16A12/SLC17A7/SLC7A3/LRP2	10
GO:0003002	BP	GO:0003002	regionalization	25/648	333/17653	0.000601675302391206	0.0221318142830964	0.0199459198590069	FEZF1/NEUROD1/OTX1/SFRP1/WNT2/WNT7B/SP8/GBX2/ZBTB16/NKX2-2/ASCL1/WT1/SIX1/NKX2-1/DMRTA2/DMRT3/HOXC11/PCDH8/TDGF1P3/RFX8/LRP2/HES7/SIX3/FGF8/EN1	25
GO:0006936	BP	GO:0006936	muscle contraction	26/648	352/17653	0.000602074544729071	0.0221318142830964	0.0199459198590069	NPY2R/SCN7A/P2RX2/CHGA/MYOT/CHRM2/ATP1A2/CASQ2/CTNNA3/SCN2B/KCNA1/ADRA1A/FXYD1/TNNT3/KCNE2/HTR1D/TNNI3/NOS1/HTR7/KCNB2/SPX/SLC8A3/MYBPHL/HCN4/TRIM63/CALCA	26
GO:0021879	BP	GO:0021879	forebrain neuron differentiation	8/648	53/17653	0.000649777445256836	0.0235768699244981	0.0212482515904465	CNTN2/SLC4A10/GBX2/ASCL1/ERBB4/NKX2-1/LHX5/FGF8	8
GO:0050795	BP	GO:0050795	regulation of behavior	9/648	66/17653	0.000653263398411786	0.0235768699244981	0.0212482515904465	NPY2R/INSL5/NRXN1/NLGN1/CNR1/STRA6/HTR1D/PENK/CSF2	9
GO:0031128	BP	GO:0031128	developmental induction	6/648	30/17653	0.000667986815899417	0.0236777469564347	0.0213391652936289	WNT2/SIX1/NKX2-1/HOXC11/SIX3/FGF8	6
GO:0045745	BP	GO:0045745	positive regulation of G-protein coupled receptor protein signaling pathway	6/648	30/17653	0.000667986815899417	0.0236777469564347	0.0213391652936289	KLK6/CHGA/CNTN2/NOS1/F2/KLK5	6
GO:0015718	BP	GO:0015718	monocarboxylic acid transport	15/648	158/17653	0.000725107574064096	0.0251615696564485	0.0226764351749353	ABCB11/SLC27A6/AKR1C4/NR1H4/SLCO1B3/STRA6/SLC16A12/FABP6/PLA2G2C/SLC5A8/SPX/SLCO1B1/LEP/PLA2G3/SLCO1A2	15
GO:0048663	BP	GO:0048663	neuron fate commitment	9/648	67/17653	0.000730518350572876	0.0251615696564485	0.0226764351749353	FEV/NKX2-2/ASCL1/SIX1/NKX2-1/DMRTA2/DMRT3/PTF1A/POU3F2	9
GO:0051705	BP	GO:0051705	multi-organism behavior	9/648	67/17653	0.000730518350572876	0.0251615696564485	0.0226764351749353	NRXN1/CNTFR/GAD1/PTCHD1/GNG8/CRHBP/PENK/NPAS4/EN1	9
GO:0072507	BP	GO:0072507	divalent inorganic cation homeostasis	32/648	475/17653	0.000741062792357072	0.0251615696564485	0.0226764351749353	SLC30A10/NPY2R/SCGN/GALR1/P2RX2/ADCYAP1R1/ELANE/CASR/ATP1A2/CNGB1/CASQ2/ATP2B3/SLC30A8/P2RY4/AGTR1/KCNA1/GRIN2A/ADRA1A/CCL23/RIC3/KCNK3/TRPC7/DRD5/TNNI3/GRIA1/NOS1/ATP2B2/SLC8A3/CALCA/F2/HCRT/PVALB	32
GO:0002791	BP	GO:0002791	regulation of peptide secretion	31/648	455/17653	0.000741537443275685	0.0251615696564485	0.0226764351749353	GCG/NPY2R/NRXN1/NEUROD1/SYT4/CASR/SFRP1/CNR1/SLC30A8/NR1H4/KCNB1/SYT9/EPHA5/SNAP25/PAEP/FGB/CLEC9A/CRHBP/RFX6/ABCC8/NLRP7/STXBP5L/FGA/LEP/APOA2/CARTPT/VTCN1/IL36RN/FGG/ORM1/ANKRD1	31
GO:0001764	BP	GO:0001764	neuron migration	14/648	143/17653	0.000796409492539341	0.0265808022077554	0.0239554942871962	PHOX2B/FEZF1/ASTN1/GPM6A/CNTN2/SOX14/NEXMIF/UNC5D/ASCL1/DNER/ERBB4/NRG3/NKX2-1/DCX	14
GO:0072503	BP	GO:0072503	cellular divalent inorganic cation homeostasis	31/648	457/17653	0.000796754524615337	0.0265808022077554	0.0239554942871962	SLC30A10/NPY2R/SCGN/GALR1/P2RX2/ADCYAP1R1/ELANE/CASR/ATP1A2/CNGB1/CASQ2/ATP2B3/SLC30A8/P2RY4/AGTR1/GRIN2A/ADRA1A/CCL23/RIC3/KCNK3/TRPC7/DRD5/TNNI3/GRIA1/NOS1/ATP2B2/SLC8A3/CALCA/F2/HCRT/PVALB	31
GO:0030574	BP	GO:0030574	collagen catabolic process	9/648	68/17653	0.000815060810365011	0.0269649284762425	0.0243016815300936	KLK6/COL10A1/MMP7/COL19A1/COL11A1/MMP13/COL6A5/MMP8/MMP20	9
GO:0016101	BP	GO:0016101	diterpenoid metabolic process	11/648	97/17653	0.000849745903848344	0.02788009287833	0.0251264578267118	UGT1A8/AKR1C4/UGT1A1/STRA6/UGT1A9/LRAT/CRABP1/GPC5/APOA2/UGT1A7/LRP2	11
GO:1903532	BP	GO:1903532	positive regulation of secretion by cell	26/648	361/17653	0.000873493763133347	0.0283650883272686	0.0255635516967747	GCG/NPY2R/SYT10/GALR1/SYT4/CD177/CASR/NLGN1/SLC30A8/NR1H4/KCNB1/SYT9/PAEP/FGB/CLEC9A/RFX6/NLRP7/STXBP5L/FGA/LEP/CARTPT/VTCN1/FGG/ORM1/ANKRD1/CPB2	26
GO:0006874	BP	GO:0006874	cellular calcium ion homeostasis	29/648	420/17653	0.000882540760714444	0.0283650883272686	0.0255635516967747	NPY2R/SCGN/GALR1/P2RX2/ADCYAP1R1/ELANE/CASR/ATP1A2/CNGB1/CASQ2/ATP2B3/P2RY4/AGTR1/GRIN2A/ADRA1A/CCL23/RIC3/KCNK3/TRPC7/DRD5/TNNI3/GRIA1/NOS1/ATP2B2/SLC8A3/CALCA/F2/HCRT/PVALB	29
GO:0090278	BP	GO:0090278	negative regulation of peptide hormone secretion	7/648	43/17653	0.000885962456569597	0.0283650883272686	0.0255635516967747	SFRP1/KCNB1/CRHBP/ABCC8/STXBP5L/LEP/CARTPT	7
GO:0007269	BP	GO:0007269	neurotransmitter secretion	14/648	145/17653	0.000913292989203237	0.0287759775169591	0.0259338585655957	NRXN1/SLC5A7/SYT10/RIMS4/SYT4/NLGN1/SLC18A3/SYT9/GAD1/SNAP25/RPH3A/RIMS2/SYT6/HCRT	14
GO:0099643	BP	GO:0099643	signal release from synapse	14/648	145/17653	0.000913292989203237	0.0287759775169591	0.0259338585655957	NRXN1/SLC5A7/SYT10/RIMS4/SYT4/NLGN1/SLC18A3/SYT9/GAD1/SNAP25/RPH3A/RIMS2/SYT6/HCRT	14
GO:0009581	BP	GO:0009581	detection of external stimulus	13/648	129/17653	0.000924891301946477	0.0289119564466733	0.0260564072550027	CNGB1/COL11A1/KCNA1/ANO3/RP1/PHF24/PKD1L2/PPEF1/PRDM12/OPN4/CALCA/GRK1/GNGT1	13
GO:0051480	BP	GO:0051480	regulation of cytosolic calcium ion concentration	24/648	325/17653	0.000965324118380841	0.0299053349730598	0.0269516726961236	NPY2R/SCGN/GALR1/P2RX2/ADCYAP1R1/ATP1A2/CNGB1/CASQ2/ATP2B3/P2RY4/AGTR1/GRIN2A/ADRA1A/RIC3/KCNK3/TRPC7/GRIA1/NOS1/ATP2B2/SLC8A3/CALCA/F2/HCRT/PVALB	24
GO:0001976	BP	GO:0001976	neurological system process involved in regulation of systemic arterial blood pressure	4/648	13/17653	0.000986800725811292	0.0299053349730598	0.0269516726961236	P2RX2/ADRA1A/TNNI3/CALCA	4
GO:0033604	BP	GO:0033604	negative regulation of catecholamine secretion	4/648	13/17653	0.000986800725811292	0.0299053349730598	0.0269516726961236	SYT4/CHGA/CNR1/P2RY12	4
GO:0051852	BP	GO:0051852	disruption by host of symbiont cells	4/648	13/17653	0.000986800725811292	0.0299053349730598	0.0269516726961236	ELANE/CTSG/CAMP/F2	4
GO:0019226	BP	GO:0019226	transmission of nerve impulse	9/648	70/17653	0.0010080408290498	0.0303175916009676	0.0273232119452973	SCN7A/SCN11A/KCNA1/DRD5/CACNG7/GPR88/DMRT3/CARTPT/HCRT	9
GO:0045109	BP	GO:0045109	intermediate filament organization	5/648	22/17653	0.00102756389696303	0.0306723960221296	0.0276429733737819	KRT9/NEFM/NEFL/KRT17/KRT14	5
GO:0007215	BP	GO:0007215	glutamate receptor signaling pathway	10/648	85/17653	0.00108656178181939	0.0320864157801224	0.0289173345450447	NLGN1/FRRS1L/KCNB1/GRIN2A/CRHBP/CACNG7/GRIA1/GRIA4/GRIA2/GRIA3	10
GO:0007188	BP	GO:0007188	adenylate cyclase-modulating G-protein coupled receptor signaling pathway	17/648	199/17653	0.00109680552165007	0.0320864157801224	0.0289173345450447	GCG/NPY2R/GALR1/CHGA/CHRM2/CASR/CNR1/ADRA1A/GLP2R/ADRB3/UCN2/P2RY12/DRD5/HTR1D/NOS1/HTR7/CALCA	17
GO:0050708	BP	GO:0050708	regulation of protein secretion	29/648	426/17653	0.00109918200153568	0.0320864157801224	0.0289173345450447	GCG/NRXN1/NEUROD1/SYT4/CASR/SFRP1/CNR1/SLC30A8/NR1H4/KCNB1/SYT9/EPHA5/SNAP25/PAEP/FGB/CLEC9A/RFX6/ABCC8/NLRP7/STXBP5L/FGA/LEP/APOA2/CARTPT/VTCN1/IL36RN/FGG/ORM1/ANKRD1	29
GO:0031644	BP	GO:0031644	regulation of neurological system process	9/648	71/17653	0.00111754479345721	0.0323843272264607	0.0291858221510646	NPY2R/KLK8/SCN11A/GRIN2A/TMEM100/SPX/CARTPT/CALCA/HCRT	9
GO:0009582	BP	GO:0009582	detection of abiotic stimulus	13/648	132/17653	0.00114527820811008	0.0329474962767899	0.0296933686450508	CNGB1/COL11A1/KCNA1/ANO3/RP1/PHF24/PKD1L2/PPEF1/PRDM12/OPN4/CALCA/GRK1/GNGT1	13
GO:0043266	BP	GO:0043266	regulation of potassium ion transport	11/648	101/17653	0.00119025508736879	0.0339950553730511	0.0306374633999737	DPP6/CASQ2/KCNA1/DPP10/KCNE2/KCNS2/NOS1/ABCC8/KCNIP1/KCNC1/HCRT	11
GO:0045956	BP	GO:0045956	positive regulation of calcium ion-dependent exocytosis	5/648	23/17653	0.00127373848830329	0.0358634170110926	0.0323212924355572	SYT10/SYT4/NLGN1/KCNB1/SYT9	5
GO:0048520	BP	GO:0048520	positive regulation of behavior	5/648	23/17653	0.00127373848830329	0.0358634170110926	0.0323212924355572	NPY2R/INSL5/NLGN1/STRA6/PENK	5
GO:0055074	BP	GO:0055074	calcium ion homeostasis	29/648	431/17653	0.00131369741909806	0.0364816427137455	0.0328784577976988	NPY2R/SCGN/GALR1/P2RX2/ADCYAP1R1/ELANE/CASR/ATP1A2/CNGB1/CASQ2/ATP2B3/P2RY4/AGTR1/GRIN2A/ADRA1A/CCL23/RIC3/KCNK3/TRPC7/DRD5/TNNI3/GRIA1/NOS1/ATP2B2/SLC8A3/CALCA/F2/HCRT/PVALB	29
GO:0003156	BP	GO:0003156	regulation of animal organ formation	6/648	34/17653	0.00133587481100921	0.0364816427137455	0.0328784577976988	WNT2/WT1/SIX1/HOXC11/TBX5/FGF8	6
GO:0008206	BP	GO:0008206	bile acid metabolic process	7/648	46/17653	0.00133826622587068	0.0364816427137455	0.0328784577976988	ABCB11/FGF19/AKR1C4/NR1H4/LEP/CYP8B1/BAAT	7
GO:0018149	BP	GO:0018149	peptide cross-linking	8/648	59/17653	0.00134086477072189	0.0364816427137455	0.0328784577976988	SPOCK3/SPRR2D/SPRR1A/SPRR1B/SPRR2A/PRR9/KRT1/SPRR3	8
GO:0003214	BP	GO:0003214	cardiac left ventricle morphogenesis	4/648	14/17653	0.00134164227612263	0.0364816427137455	0.0328784577976988	NPY2R/HAND1/NPY5R/TBX5	4
GO:0017157	BP	GO:0017157	regulation of exocytosis	16/648	186/17653	0.00141202524995863	0.0378611108484563	0.0341216799082336	SYT10/RIMS4/SYT4/CD177/NLGN1/KCNB1/SYT9/RPH3A/FGB/LGI3/IL1RAPL1/STXBP5L/FGA/RIMS2/SYT6/FGG	16
GO:0043588	BP	GO:0043588	skin development	28/648	413/17653	0.00141261305735815	0.0378611108484563	0.0341216799082336	KLK8/KRT80/DKK4/KRT75/KRT9/FOXQ1/CDH3/KRT6A/KRT6B/KRT23/KRT16/SPRR2D/SPRR1A/SPRR1B/SPRR2A/KRT17/PRR9/KRT1/SPRR3/DSG3/KRTAP5-4/KRT83/KRT14/KRTAP3-1/KRT6C/ALOXE3/S100A7/KLK5	28
GO:0051963	BP	GO:0051963	regulation of synapse assembly	10/648	88/17653	0.00142098375728463	0.0378611108484563	0.0341216799082336	NRXN1/SLITRK3/MUSK/NLGN1/ADGRB3/SLITRK2/CUX2/CBLN2/IL1RAPL1/SIX1	10
GO:0009913	BP	GO:0009913	epidermal cell differentiation	25/648	355/17653	0.00148759053990604	0.0391348668155082	0.0352696307320463	KLK8/KRT80/KRT75/KRT9/CDH3/KRT6A/KRT6B/KRT23/KRT16/SPRR2D/SPRR1A/SPRR1B/SPRR2A/KRT17/PRR9/KRT1/SPRR3/DSG3/KRTAP5-4/KRT83/KRT14/KRTAP3-1/KRT6C/S100A7/KLK5	25
GO:0003407	BP	GO:0003407	neural retina development	8/648	60/17653	0.0014983626589313	0.0391348668155082	0.0352696307320463	SLC17A8/NEUROD1/GPM6A/RP1/IRX5/SLC17A7/PTF1A/SIX3	8
GO:0019229	BP	GO:0019229	regulation of vasoconstriction	8/648	60/17653	0.0014983626589313	0.0391348668155082	0.0352696307320463	CASR/ATP1A2/AGTR1/ADRA1A/FGB/FGA/LEP/FGG	8
GO:0006814	BP	GO:0006814	sodium ion transport	18/648	223/17653	0.00151566115544558	0.0393279397850911	0.0354436344503579	SLC17A8/SLC5A7/ABCB11/SCN7A/ATP1A2/SCNN1G/SLC4A10/SCN2B/SCN11A/SLC6A15/FXYD1/SLC17A1/SLC17A7/NOS1/SLC5A8/SLC5A11/SLC8A3/HCN4	18
GO:0006699	BP	GO:0006699	bile acid biosynthetic process	6/648	35/17653	0.00156294491772119	0.0402915020996956	0.0363120285395374	ABCB11/FGF19/AKR1C4/NR1H4/CYP8B1/BAAT	6
GO:1903779	BP	GO:1903779	regulation of cardiac conduction	9/648	75/17653	0.00165568527186105	0.0424069066405701	0.0382185007745718	ATP1A2/CASQ2/ATP2B3/FXYD1/TNNI3/NOS1/ATP2B2/SLC8A3/NPPC	9
GO:0003073	BP	GO:0003073	regulation of systemic arterial blood pressure	10/648	90/17653	0.00168715012851738	0.0429358077577821	0.0386951638787489	CMA1/P2RX2/CTSG/AGTR1/ADRA1A/ADRB3/DRD5/TNNI3/SPX/CALCA	10
GO:0006939	BP	GO:0006939	smooth muscle contraction	11/648	106/17653	0.00176624864667444	0.0440861123936278	0.0397318562974787	NPY2R/P2RX2/CHRM2/ATP1A2/ADRA1A/HTR1D/TNNI3/HTR7/KCNB2/SPX/CALCA	11
GO:0009812	BP	GO:0009812	flavonoid metabolic process	4/648	15/17653	0.00177677027279105	0.0440861123936278	0.0397318562974787	UGT1A8/UGT1A1/UGT1A9/UGT1A7	4
GO:0031645	BP	GO:0031645	negative regulation of neurological system process	4/648	15/17653	0.00177677027279105	0.0440861123936278	0.0397318562974787	NPY2R/KLK8/CALCA/HCRT	4
GO:0051883	BP	GO:0051883	killing of cells in other organism involved in symbiotic interaction	4/648	15/17653	0.00177677027279105	0.0440861123936278	0.0397318562974787	ELANE/CTSG/CAMP/F2	4
GO:0007603	BP	GO:0007603	phototransduction, visible light	6/648	36/17653	0.00181820653387888	0.0445598024981906	0.0401587614188917	CNGB1/RP1/PPEF1/OPN4/GRK1/GNGT1	6
GO:0017158	BP	GO:0017158	regulation of calcium ion-dependent exocytosis	9/648	76/17653	0.00181830932108486	0.0445598024981906	0.0401587614188917	SYT10/RIMS4/SYT4/NLGN1/KCNB1/SYT9/RPH3A/RIMS2/SYT6	9
GO:0099531	BP	GO:0099531	presynaptic process involved in chemical synaptic transmission	14/648	156/17653	0.00184570527519841	0.0449536806290655	0.0405137373613134	NRXN1/SLC5A7/SYT10/RIMS4/SYT4/NLGN1/SLC18A3/SYT9/GAD1/SNAP25/RPH3A/RIMS2/SYT6/HCRT	14
GO:0006942	BP	GO:0006942	regulation of striated muscle contraction	10/648	92/17653	0.00199230200810774	0.0482282864157788	0.0434649199329795	CHGA/ATP1A2/CASQ2/CTNNA3/ADRA1A/TNNT3/TNNI3/NOS1/SLC8A3/HCN4	10
GO:0032963	BP	GO:0032963	collagen metabolic process	12/648	124/17653	0.00203143554215408	0.0488775703172829	0.0440500759667095	KLK6/COL10A1/MMP7/COL19A1/COL11A1/MMP13/AMELX/COL6A5/MMP8/SERPINB7/MMP20/F2	12
GO:0008277	BP	GO:0008277	regulation of G-protein coupled receptor protein signaling pathway	13/648	141/17653	0.00208399661031478	0.0498401598972872	0.044917593395434	KLK6/CHGA/CNTN2/CNGB1/ALK/NOS1/PHF24/APELA/PPEF1/F2/GRK1/GNGT1/KLK5	13
GO:0045777	BP	GO:0045777	positive regulation of blood pressure	6/648	37/17653	0.00210383675108837	0.0500133646815618	0.0450736912508627	ADIPOQ/CNR1/ADRA1A/DRD5/SPX/CARTPT	6
GO:0035270	BP	GO:0035270	endocrine system development	12/648	125/17653	0.00217418144444438	0.0513779781812155	0.0463035258751031	NEUROD1/NKX2-2/STRA6/ASCL1/WT1/RFX6/SIX1/NKX2-1/PAX4/POU3F2/SIX3/FGF8	12
GO:0034765	BP	GO:0034765	regulation of ion transmembrane transport	29/648	446/17653	0.0021888513682018	0.0514185794778766	0.0463401171007033	SCN7A/PIRT/DPP6/ATP1A2/NLGN1/CASQ2/SCN2B/SCN11A/KCNB1/KCNA1/DPP10/FXYD1/HTR3A/KCNE2/CRHBP/CACNG7/KCNS2/KCNQ5/KCNG3/NOS1/KCNB2/ABCC8/CLCNKB/KCNIP1/KCNJ16/KCNC1/HCN4/F2/CALHM1	29
GO:0006721	BP	GO:0006721	terpenoid metabolic process	11/648	109/17653	0.00220922748806108	0.0515919595741324	0.0464963729530627	UGT1A8/AKR1C4/UGT1A1/STRA6/UGT1A9/LRAT/CRABP1/GPC5/APOA2/UGT1A7/LRP2	11
GO:0035235	BP	GO:0035235	ionotropic glutamate receptor signaling pathway	5/648	26/17653	0.00227367303855387	0.0522002246616998	0.0470445614808743	GRIN2A/GRIA1/GRIA4/GRIA2/GRIA3	5
GO:0021872	BP	GO:0021872	forebrain generation of neurons	8/648	64/17653	0.00228059398892133	0.0522002246616998	0.0470445614808743	CNTN2/SLC4A10/GBX2/ASCL1/ERBB4/NKX2-1/LHX5/FGF8	8
GO:0007635	BP	GO:0007635	chemosensory behavior	4/648	16/17653	0.00230082098541316	0.0522002246616998	0.0470445614808743	LMX1A/CASR/OBP2B/GJB4	4
GO:0043584	BP	GO:0043584	nose development	4/648	16/17653	0.00230082098541316	0.0522002246616998	0.0470445614808743	STRA6/GNG8/ASCL1/SIX1	4
GO:0002792	BP	GO:0002792	negative regulation of peptide secretion	12/648	126/17653	0.00232502179046018	0.0522002246616998	0.0470445614808743	SYT4/SFRP1/NR1H4/KCNB1/CRHBP/ABCC8/NLRP7/STXBP5L/LEP/APOA2/CARTPT/IL36RN	12
GO:0009953	BP	GO:0009953	dorsal/ventral pattern formation	10/648	94/17653	0.00234046347349687	0.0522002246616998	0.0470445614808743	SFRP1/SP8/NKX2-2/ASCL1/NKX2-1/DMRT3/RFX8/SIX3/FGF8/EN1	10
GO:0021549	BP	GO:0021549	cerebellum development	10/648	94/17653	0.00234046347349687	0.0522002246616998	0.0470445614808743	NEUROD1/LMX1A/GBX2/SEZ6L/SEZ6/SSTR3/KCNC1/PTF1A/LHX5/EN1	10
GO:0030901	BP	GO:0030901	midbrain development	10/648	94/17653	0.00234046347349687	0.0522002246616998	0.0470445614808743	PLP1/CMA1/PHOX2A/LMX1A/OTX1/SFRP1/WNT2/INA/EN2/EN1	10
GO:0051047	BP	GO:0051047	positive regulation of secretion	26/648	388/17653	0.0024148421209893	0.0534198932192304	0.0481437669500634	GCG/NPY2R/SYT10/GALR1/SYT4/CD177/CASR/NLGN1/SLC30A8/NR1H4/KCNB1/SYT9/PAEP/FGB/CLEC9A/RFX6/NLRP7/STXBP5L/FGA/LEP/CARTPT/VTCN1/FGG/ORM1/ANKRD1/CPB2	26
GO:0098815	BP	GO:0098815	modulation of excitatory postsynaptic potential	6/648	38/17653	0.00242206064973841	0.0534198932192304	0.0481437669500634	NPY2R/NRXN1/NLGN1/CUX2/CELF4/RIMS2	6
GO:0071320	BP	GO:0071320	cellular response to cAMP	7/648	51/17653	0.00247190808147627	0.0542180943837612	0.0488631321252564	AQP8/ADIPOQ/CRHBP/WT1/PENK/SLC8A3/HCN4	7
GO:0003012	BP	GO:0003012	muscle system process	29/648	450/17653	0.00249327437063078	0.0543862596231	0.0490146881768307	MYOC/NPY2R/SCN7A/P2RX2/CHGA/MYOT/CHRM2/ATP1A2/CASQ2/CTNNA3/SCN2B/KCNA1/ADRA1A/FXYD1/TNNT3/KCNE2/HTR1D/TNNI3/NOS1/HTR7/KCNB2/ABCC8/SPX/SLC8A3/MYBPHL/LEP/HCN4/TRIM63/CALCA	29
GO:0006940	BP	GO:0006940	regulation of smooth muscle contraction	8/648	65/17653	0.00251887904547888	0.0546445344838861	0.0492474539866708	NPY2R/CHRM2/ATP1A2/ADRA1A/TNNI3/KCNB2/SPX/CALCA	8
GO:0070372	BP	GO:0070372	regulation of ERK1 and ERK2 cascade	22/648	311/17653	0.00263553129268865	0.0568644523476845	0.0512481170700728	GCG/SLC30A10/ADIPOQ/MUSK/FGF19/EPHA6/ADRA1A/ALK/EPHA5/CCL23/DUSP26/FGB/ERBB4/NPY5R/FGF20/FGA/APELA/ALKAL1/FGG/S100A7/FGF8/EPHA8	22
GO:0034284	BP	GO:0034284	response to monosaccharide	16/648	198/17653	0.00267478333449652	0.0573994045294658	0.0517302335929085	GCG/NRXN1/ADIPOQ/CMA1/NEUROD1/CASR/SLC30A8/NR1H4/KCNB1/EPHA5/NKX2-2/RFX6/LEP/MAFA/APOA2/CPB2	16
GO:0072378	BP	GO:0072378	blood coagulation, fibrin clot formation	5/648	27/17653	0.00270730570426484	0.057784965838341	0.0520777141414613	FGB/FGA/GP9/F2/FGG	5
GO:0021543	BP	GO:0021543	pallium development	14/648	163/17653	0.00277525298027947	0.0589013136551758	0.0530838035566598	NEUROD1/NPY/LMX1A/NEFL/KCNA1/ALK/EPHA5/POU3F3/ASCL1/NKX2-1/DMRTA2/LHX5/POU3F2/FGF8	14
GO:0042742	BP	GO:0042742	defense response to bacterium	21/648	293/17653	0.00279337372499665	0.0589013136551758	0.0530838035566598	KLK7/CHGA/ELANE/CTSG/NR1H4/AICDA/FGB/LPO/FGA/PPBP/SFTPD/PGC/IGLL1/PGLYRP3/CAMP/IFNE/GSDMC/F2/S100A7/HIST1H2BI/KLK5	21
GO:0045921	BP	GO:0045921	positive regulation of exocytosis	9/648	81/17653	0.0028330862715845	0.0589013136551758	0.0530838035566598	SYT10/SYT4/CD177/NLGN1/KCNB1/SYT9/FGB/FGA/FGG	9
GO:1901379	BP	GO:1901379	regulation of potassium ion transmembrane transport	9/648	81/17653	0.0028330862715845	0.0589013136551758	0.0530838035566598	DPP6/CASQ2/KCNA1/DPP10/KCNE2/KCNS2/ABCC8/KCNIP1/KCNC1	9
GO:0050806	BP	GO:0050806	positive regulation of synaptic transmission	13/648	146/17653	0.0028337911607402	0.0589013136551758	0.0530838035566598	LGI1/NRXN1/SCGN/CA7/RIMS4/NLGN1/GRIN2A/ADRA1A/CUX2/SNAP25/CACNG7/SLC8A3/RIMS2	13
GO:0051818	BP	GO:0051818	disruption of cells of other organism involved in symbiotic interaction	4/648	17/17653	0.00292225538317574	0.0603897119838974	0.0544251971452386	ELANE/CTSG/CAMP/F2	4
GO:0007200	BP	GO:0007200	phospholipase C-activating G-protein coupled receptor signaling pathway	11/648	113/17653	0.00293582227024993	0.0603897119838974	0.0544251971452386	CHGA/CHRM2/CASR/P2RY4/AGTR1/ADRA1A/GNG13/DRD5/CALCA/F2/HCRT	11
GO:0021700	BP	GO:0021700	developmental maturation	19/648	256/17653	0.00296386655559739	0.0604909872555456	0.0545164697551636	MYOC/FEV/NRXN1/PLP1/SYT4/CNTN2/ADGRB3/CDH3/SEZ6L/PAEP/ASCL1/IRX5/SEZ6/SLC17A7/LEP/NPPC/FGG/SIX3/EPHA8	19
GO:0048839	BP	GO:0048839	inner ear development	15/648	182/17653	0.00297121977703561	0.0604909872555456	0.0545164697551636	SLC17A8/PHOX2B/NEUROD1/OTX1/COL11A1/HMX2/GBX2/KCNK3/KCNK2/ZIC1/HMX3/FGF20/SIX1/MYO3A/FGF8	15
GO:0051965	BP	GO:0051965	positive regulation of synapse assembly	8/648	67/17653	0.00305358662854853	0.0618507087517229	0.0557418955447716	NRXN1/SLITRK3/NLGN1/ADGRB3/SLITRK2/CUX2/CBLN2/IL1RAPL1	8
GO:0042551	BP	GO:0042551	neuron maturation	6/648	40/17653	0.00316539155933552	0.0636216459951843	0.0573379225076578	MYOC/FEV/CNTN2/ADGRB3/IRX5/EPHA8	6
GO:0015696	BP	GO:0015696	ammonium transport	10/648	98/17653	0.00318294648239303	0.0636216459951843	0.0573379225076578	NPY2R/SLC5A7/SYT4/SLC18A3/CNR1/NOS1/FGF20/RHBG/CSF2/CHRNA6	10
GO:0009743	BP	GO:0009743	response to carbohydrate	17/648	220/17653	0.00318909510152183	0.0636216459951843	0.0573379225076578	GCG/NRXN1/ADIPOQ/CMA1/NEUROD1/P2RX2/CASR/SLC30A8/NR1H4/KCNB1/EPHA5/NKX2-2/RFX6/LEP/MAFA/APOA2/CPB2	17
GO:0034754	BP	GO:0034754	cellular hormone metabolic process	11/648	115/17653	0.00336518538915696	0.0661140983421319	0.05958420264216	HSD3B2/UGT1A8/AKR1C4/UGT1A1/STRA6/UGT1A9/LRAT/CRABP1/CYP11A1/UGT1A7/AFP	11
GO:0045165	BP	GO:0045165	cell fate commitment	19/648	259/17653	0.00336916828519937	0.0661140983421319	0.05958420264216	FEV/NEUROD1/SFRP1/WNT2/WNT7B/ELF5/GAP43/NKX2-2/ASCL1/WT1/ERBB4/SIX1/NKX2-1/DMRTA2/DMRT3/PTF1A/POU3F2/FGF8/GCM1	19
GO:0043270	BP	GO:0043270	positive regulation of ion transport	18/648	240/17653	0.00337361379326027	0.0661140983421319	0.05958420264216	GCG/NPY2R/P2RX2/SYT4/PIRT/ADCYAP1R1/CASR/KCNA1/FXYD1/HTR3A/P2RY12/KCNE2/NOS1/ABCC8/LEP/KCNC1/F2/HCRT	18
GO:0019933	BP	GO:0019933	cAMP-mediated signaling	13/648	149/17653	0.00338064533084453	0.0661140983421319	0.05958420264216	GCG/NPY2R/GALR1/ADCYAP1R1/CHGA/ADRA1A/ADRB3/EPHA5/UCN2/DRD5/NOS1/RIMS2/CALCA	13
GO:0042063	BP	GO:0042063	gliogenesis	19/648	260/17653	0.00351411762488493	0.0683874851509469	0.0616330536996072	MYOC/PHOX2B/PLP1/CNTN2/PTPRZ1/ASPA/GAP43/NKX2-2/P2RY12/ASCL1/PENK/DNER/ABCC8/SLC8A3/NKX2-1/F2/POU3F2/LRP2/GCM1	19
GO:0008544	BP	GO:0008544	epidermis development	29/648	462/17653	0.00363286247591779	0.0686329833548475	0.0618543047655115	KLK8/KLK7/KRT80/DKK4/KRT75/KRT9/FOXQ1/CDH3/KRT6A/KRT6B/KRT23/KRT16/SPRR2D/SPRR1A/SPRR1B/SPRR2A/KRT17/PRR9/KRT1/SPRR3/DSG3/KRTAP5-4/KRT83/KRT14/KRTAP3-1/KRT6C/S100A7/POU3F2/KLK5	29
GO:0099504	BP	GO:0099504	synaptic vesicle cycle	12/648	133/17653	0.00363677948743712	0.0686329833548475	0.0618543047655115	SLC17A8/SYT10/RIMS4/SYT4/NLGN1/SYT9/SNAP25/RPH3A/SH3GL2/SLC17A7/RIMS2/SYT6	12
GO:0032095	BP	GO:0032095	regulation of response to food	4/648	18/17653	0.00364929919727065	0.0686329833548475	0.0618543047655115	NPY/SPX/LEP/CARTPT	4
GO:0044110	BP	GO:0044110	growth involved in symbiotic interaction	4/648	18/17653	0.00364929919727065	0.0686329833548475	0.0618543047655115	ELANE/CTSG/PGLYRP3/CAMP	4
GO:0044116	BP	GO:0044116	growth of symbiont involved in interaction with host	4/648	18/17653	0.00364929919727065	0.0686329833548475	0.0618543047655115	ELANE/CTSG/PGLYRP3/CAMP	4
GO:0048167	BP	GO:0048167	regulation of synaptic plasticity	14/648	168/17653	0.00365096530155262	0.0686329833548475	0.0618543047655115	SCGN/RIMS4/SYT4/CNTN2/NLGN1/SORCS3/KCNB1/GRIN2A/SNAP25/DRD5/GRIA1/NPAS4/SLC8A3/RIMS2	14
GO:0021954	BP	GO:0021954	central nervous system neuron development	8/648	69/17653	0.00367266825723896	0.0686329833548475	0.0618543047655115	PHOX2B/NPY/CNTN2/SLC4A10/GBX2/ASCL1/LEP/FGF8	8
GO:0090257	BP	GO:0090257	regulation of muscle system process	18/648	242/17653	0.00368232379208627	0.0686329833548475	0.0618543047655115	NPY2R/CHGA/CHRM2/ATP1A2/CASQ2/CTNNA3/KCNA1/ADRA1A/TNNT3/TNNI3/NOS1/KCNB2/ABCC8/SPX/SLC8A3/HCN4/TRIM63/CALCA	18
GO:0098742	BP	GO:0098742	cell-cell adhesion via plasma-membrane adhesion molecules	18/648	242/17653	0.00368232379208627	0.0686329833548475	0.0618543047655115	CLDN8/NRXN1/ADIPOQ/CADM2/CDH19/CADM3/CD177/NLGN1/CDH3/PCDH10/CLDN2/UNC5D/CDH22/IL1RAPL1/DSG3/PCDH8/CLDN16/PCDHA1	18
GO:0014046	BP	GO:0014046	dopamine secretion	5/648	29/17653	0.00374912966849241	0.0692281152740227	0.0623906572494771	NPY2R/SYT4/CNR1/FGF20/CHRNA6	5
GO:0014059	BP	GO:0014059	regulation of dopamine secretion	5/648	29/17653	0.00374912966849241	0.0692281152740227	0.0623906572494771	NPY2R/SYT4/CNR1/FGF20/CHRNA6	5
GO:0019932	BP	GO:0019932	second-messenger-mediated signaling	23/648	342/17653	0.00400205155474115	0.0735562253348258	0.0662912925661071	GCG/NPY2R/NEUROD1/GALR1/P2RX2/ADCYAP1R1/CHGA/ATP1A2/CASQ2/AGTR1/GRIN2A/TMEM100/ADRA1A/ADRB3/EPHA5/UCN2/DRD5/TNNI3/NOS1/MAFA/RIMS2/CALCA/GPRC6A	23
GO:0001678	BP	GO:0001678	cellular glucose homeostasis	12/648	135/17653	0.00410485859607931	0.0750981042692851	0.0676808846377568	GCG/NRXN1/CMA1/NEUROD1/CASR/NR1H4/KCNB1/EPHA5/RFX6/ABCC8/CARTPT/CPB2	12
GO:0009749	BP	GO:0009749	response to glucose	15/648	189/17653	0.00423762975898064	0.0768639505322888	0.0692723234414025	GCG/NRXN1/ADIPOQ/CMA1/NEUROD1/CASR/SLC30A8/NR1H4/KCNB1/EPHA5/NKX2-2/RFX6/MAFA/APOA2/CPB2	15
GO:0007416	BP	GO:0007416	synapse assembly	13/648	153/17653	0.00424010205707084	0.0768639505322888	0.0692723234414025	NRXN1/SLITRK3/MUSK/GPM6A/NLGN1/ADGRB3/SLITRK2/CUX2/CBLN2/DNER/NPAS4/IL1RAPL1/SIX1	13
GO:0043583	BP	GO:0043583	ear development	16/648	208/17653	0.00434047979747977	0.0780651901300617	0.0703549201251703	SLC17A8/PHOX2B/NEUROD1/OTX1/COL11A1/HMX2/GBX2/STRA6/KCNK3/KCNK2/ZIC1/HMX3/FGF20/SIX1/MYO3A/FGF8	16
GO:0010092	BP	GO:0010092	specification of animal organ identity	5/648	30/17653	0.00436535823901101	0.0780651901300617	0.0703549201251703	WNT2/SIX1/HOXC11/LRP2/FGF8	5
GO:0016056	BP	GO:0016056	rhodopsin mediated signaling pathway	5/648	30/17653	0.00436535823901101	0.0780651901300617	0.0703549201251703	CNGB1/PPEF1/OPN4/GRK1/GNGT1	5
GO:0001759	BP	GO:0001759	organ induction	4/648	19/17653	0.00448989130015377	0.0795753056321895	0.0717158859455952	WNT2/SIX1/HOXC11/FGF8	4
GO:0052695	BP	GO:0052695	cellular glucuronidation	4/648	19/17653	0.00448989130015377	0.0795753056321895	0.0717158859455952	UGT1A8/UGT1A1/UGT1A9/UGT1A7	4
GO:0006865	BP	GO:0006865	amino acid transport	12/648	137/17653	0.00462010801098078	0.0815192391270831	0.0734678228272452	SLC17A8/SLC7A14/SLC6A19/SYT4/ATP1A2/SLC6A15/SLC16A12/SNAP25/SLC17A7/NPY5R/LEP/SLC7A3	12
GO:0031640	BP	GO:0031640	killing of cells of other organism	7/648	57/17653	0.0046737106395384	0.0817384636077862	0.0736653951485789	CHGA/ELANE/CTSG/FCER2/PGLYRP3/CAMP/F2	7
GO:0044364	BP	GO:0044364	disruption of cells of other organism	7/648	57/17653	0.0046737106395384	0.0817384636077862	0.0736653951485789	CHGA/ELANE/CTSG/FCER2/PGLYRP3/CAMP/F2	7
GO:0021892	BP	GO:0021892	cerebral cortex GABAergic interneuron differentiation	3/648	10/17653	0.00486970602765755	0.0844224145406135	0.076084260114953	CNTN2/ASCL1/NKX2-1	3
GO:0070170	BP	GO:0070170	regulation of tooth mineralization	3/648	10/17653	0.00486970602765755	0.0844224145406135	0.076084260114953	ENAM/AMELX/MMP20	3
GO:0016079	BP	GO:0016079	synaptic vesicle exocytosis	9/648	88/17653	0.00495193750769167	0.0853850037176131	0.0769517771804765	SYT10/RIMS4/SYT4/NLGN1/SYT9/SNAP25/RPH3A/RIMS2/SYT6	9
GO:0070371	BP	GO:0070371	ERK1 and ERK2 cascade	22/648	328/17653	0.00496824580825406	0.0853850037176131	0.0769517771804765	GCG/SLC30A10/ADIPOQ/MUSK/FGF19/EPHA6/ADRA1A/ALK/EPHA5/CCL23/DUSP26/FGB/ERBB4/NPY5R/FGF20/FGA/APELA/ALKAL1/FGG/S100A7/FGF8/EPHA8	22
GO:0009746	BP	GO:0009746	response to hexose	15/648	193/17653	0.00513951122970005	0.0876620466269933	0.0790039232361528	GCG/NRXN1/ADIPOQ/CMA1/NEUROD1/CASR/SLC30A8/NR1H4/KCNB1/EPHA5/NKX2-2/RFX6/MAFA/APOA2/CPB2	15
GO:0015701	BP	GO:0015701	bicarbonate transport	6/648	44/17653	0.00514490097332228	0.0876620466269933	0.0790039232361528	CA1/CA7/CA4/SLC4A10/SLC26A9/SLC4A1	6
GO:0009064	BP	GO:0009064	glutamine family amino acid metabolic process	8/648	73/17653	0.00519815786827351	0.0881909689617344	0.0794806054622657	DAO/ATCAY/NR1H4/TAT/GAD1/NOS1/LGSN/UROC1	8
GO:0061564	BP	GO:0061564	axon development	30/648	497/17653	0.0054542828352384	0.0921425653442402	0.083041914252969	LGI1/PHOX2B/NRXN1/PLP1/FEZF1/KLK8/SLITRK3/SEMA3E/CNTN2/LMX1A/OGN/NEFM/NEFL/CNR1/DPYSL5/PTPRZ1/NPTX1/EPYC/UNC5D/SLITRK2/GBX2/EPHA5/GFRA2/GAP43/OMD/NTNG1/NKX2-1/POU3F2/FGF8/EPHA8	30
GO:0050803	BP	GO:0050803	regulation of synapse structure or activity	14/648	176/17653	0.00551018118183524	0.0926924546266351	0.0835374925827742	SLC17A8/NRXN1/KLK8/SLITRK3/FRMPD4/MUSK/NLGN1/ADGRB3/SLITRK2/CUX2/CBLN2/SLC17A7/IL1RAPL1/SIX1	14
GO:0050913	BP	GO:0050913	sensory perception of bitter taste	6/648	45/17653	0.00575625685348251	0.0964233742967324	0.0868999202531071	CST1/CST2/CST4/LPO/TAS2R38/CALHM1	6
GO:0001508	BP	GO:0001508	action potential	12/648	141/17653	0.00580534443516673	0.0964318719983762	0.086907578661668	SCN7A/ATP1A2/CNR1/CTNNA3/SCN2B/SCN11A/KCNB1/KCNA1/ADRA1A/KCNE2/GPR88/HCN4	12
GO:0001906	BP	GO:0001906	cell killing	12/648	141/17653	0.00580534443516673	0.0964318719983762	0.086907578661668	CADM3/CHGA/ELANE/CTSG/FCER2/RAET1L/ULBP1/ULBP2/LEP/PGLYRP3/CAMP/F2	12
GO:0043062	BP	GO:0043062	extracellular structure organization	25/648	395/17653	0.00599616879218643	0.0991866254374173	0.089390253178253	CMA1/KLK7/COL10A1/MMP7/ELANE/IBSP/COL19A1/CTSG/AGTR1/COL11A1/MMP13/COMP/HPSE2/FGB/WT1/VIT/LIPC/MMP8/FGA/NCAN/MMP20/APOA2/FGG/KLK5/CPB2	25
GO:0021766	BP	GO:0021766	hippocampus development	8/648	75/17653	0.00612225642382374	0.100852107894524	0.0908912408149241	NEUROD1/LMX1A/NEFL/KCNA1/ALK/EPHA5/NKX2-1/LHX5	8
GO:0019935	BP	GO:0019935	cyclic-nucleotide-mediated signaling	13/648	160/17653	0.00616237247426151	0.101093465796769	0.0911087605046319	GCG/NPY2R/GALR1/ADCYAP1R1/CHGA/ADRA1A/ADRB3/EPHA5/UCN2/DRD5/NOS1/RIMS2/CALCA	13
GO:0010001	BP	GO:0010001	glial cell differentiation	15/648	197/17653	0.00619096923434618	0.101104526939507	0.0911187291707238	MYOC/PHOX2B/PLP1/CNTN2/PTPRZ1/ASPA/GAP43/NKX2-2/ASCL1/DNER/SLC8A3/NKX2-1/F2/POU3F2/GCM1	15
GO:0048645	BP	GO:0048645	animal organ formation	7/648	60/17653	0.00621398100081605	0.101104526939507	0.0911187291707238	WNT2/WT1/SIX1/HOXC11/LRP2/TBX5/FGF8	7
GO:0071326	BP	GO:0071326	cellular response to monosaccharide stimulus	11/648	125/17653	0.0063247773392084	0.102487208312887	0.092364847157763	GCG/NRXN1/CMA1/NEUROD1/CASR/NR1H4/KCNB1/EPHA5/RFX6/LEP/CPB2	11
GO:2001223	BP	GO:2001223	negative regulation of neuron migration	3/648	11/17653	0.0065147285021387	0.105068624059267	0.0946913040375047	NEXMIF/ERBB4/NRG3	3
GO:0034114	BP	GO:0034114	regulation of heterotypic cell-cell adhesion	4/648	21/17653	0.00654178439093265	0.105068624059267	0.0946913040375047	ADIPOQ/FGB/FGA/FGG	4
GO:0007517	BP	GO:0007517	muscle organ development	25/648	398/17653	0.00658061911823575	0.105068624059267	0.0946913040375047	PHOX2B/SGCG/P2RX2/CNTFR/WNT2/COL19A1/COL11A1/HAND1/STRA6/SMYD1/KCNK2/CHODL/WT1/TNNI3/DNER/ERBB4/FGF20/SIX1/DMRTA2/TCF23/LRP2/TBX5/FGF8/ANKRD33/ANKRD1	25
GO:0021536	BP	GO:0021536	diencephalon development	8/648	76/17653	0.00662860314179302	0.105068624059267	0.0946913040375047	OTX1/GBX2/PTCHD1/NKX2-1/KCNC1/POU3F2/SIX3/FGF8	8
GO:0006536	BP	GO:0006536	glutamate metabolic process	5/648	33/17653	0.00664287774278994	0.105068624059267	0.0946913040375047	ATCAY/NR1H4/TAT/GAD1/UROC1	5
GO:0045907	BP	GO:0045907	positive regulation of vasoconstriction	5/648	33/17653	0.00664287774278994	0.105068624059267	0.0946913040375047	CASR/ADRA1A/FGB/FGA/FGG	5
GO:0046887	BP	GO:0046887	positive regulation of hormone secretion	11/648	126/17653	0.00670736265256694	0.105667578296392	0.09523110132028	GCG/GALR1/CASR/SLC30A8/NR1H4/FGB/RFX6/FGA/LEP/CARTPT/FGG	11
GO:0033500	BP	GO:0033500	carbohydrate homeostasis	16/648	218/17653	0.00677280838551264	0.105858461773564	0.0954031317959282	GCG/NRXN1/ADIPOQ/CMA1/NEUROD1/CASR/CNR1/NR1H4/KCNB1/EPHA5/RFX6/ABCC8/STXBP5L/LEP/CARTPT/CPB2	16
GO:0042593	BP	GO:0042593	glucose homeostasis	16/648	218/17653	0.00677280838551264	0.105858461773564	0.0954031317959282	GCG/NRXN1/ADIPOQ/CMA1/NEUROD1/CASR/CNR1/NR1H4/KCNB1/EPHA5/RFX6/ABCC8/STXBP5L/LEP/CARTPT/CPB2	16
GO:0006501	BP	GO:0006501	C-terminal protein lipidation	8/648	77/17653	0.00716601127604841	0.111564959866322	0.100546015798921	LY6G6D/RAET1L/GP2/NTNG1/ULBP2/LY6D/PRSS41/CNTN5	8
GO:0006720	BP	GO:0006720	isoprenoid metabolic process	11/648	128/17653	0.00752671796930317	0.116297583897788	0.10481121242704	UGT1A8/AKR1C4/UGT1A1/STRA6/UGT1A9/LRAT/CRABP1/GPC5/APOA2/UGT1A7/LRP2	11
GO:0051930	BP	GO:0051930	regulation of sensory perception of pain	5/648	34/17653	0.00755787824826937	0.116297583897788	0.10481121242704	NPY2R/SCN11A/GRIN2A/TMEM100/SPX	5
GO:0051931	BP	GO:0051931	regulation of sensory perception	5/648	34/17653	0.00755787824826937	0.116297583897788	0.10481121242704	NPY2R/SCN11A/GRIN2A/TMEM100/SPX	5
GO:0022617	BP	GO:0022617	extracellular matrix disassembly	9/648	94/17653	0.00760333168102667	0.11654527711844	0.105034441714325	CMA1/KLK7/MMP7/ELANE/CTSG/MMP13/MMP8/MMP20/KLK5	9
GO:0030198	BP	GO:0030198	extracellular matrix organization	22/648	341/17653	0.00773502377167611	0.117664632736741	0.106043241859256	CMA1/KLK7/COL10A1/MMP7/ELANE/IBSP/COL19A1/CTSG/COL11A1/MMP13/COMP/HPSE2/FGB/WT1/VIT/MMP8/FGA/NCAN/MMP20/FGG/KLK5/CPB2	22
GO:0055117	BP	GO:0055117	regulation of cardiac muscle contraction	8/648	78/17653	0.00773563454516106	0.117664632736741	0.106043241859256	CHGA/ATP1A2/CASQ2/CTNNA3/ADRA1A/TNNI3/NOS1/HCN4	8
GO:0006953	BP	GO:0006953	acute-phase response	6/648	48/17653	0.00790781792168373	0.119368962544047	0.107579240007216	CNR1/UGT1A1/AHSG/F2/SAA4/ORM1	6
GO:1903307	BP	GO:1903307	positive regulation of regulated secretory pathway	6/648	48/17653	0.00790781792168373	0.119368962544047	0.107579240007216	SYT10/SYT4/CD177/NLGN1/KCNB1/SYT9	6
GO:0014074	BP	GO:0014074	response to purine-containing compound	12/648	147/17653	0.00802198494927816	0.120178416032582	0.108308746147354	AQP8/ADIPOQ/P2RX2/CASQ2/CNGA3/P2RY12/CRHBP/WT1/PENK/SLC8A3/HCN4/PAX4	12
GO:0035725	BP	GO:0035725	sodium ion transmembrane transport	12/648	147/17653	0.00802198494927816	0.120178416032582	0.108308746147354	ABCB11/SCN7A/ATP1A2/SCNN1G/SCN2B/SCN11A/FXYD1/SLC17A1/SLC17A7/NOS1/SLC8A3/HCN4	12
GO:0048857	BP	GO:0048857	neural nucleus development	7/648	63/17653	0.00810396967164543	0.120950224046738	0.109004324946272	PHOX2B/PLP1/PHOX2A/INA/ASCL1/NKX2-1/KCNC1	7
GO:0008344	BP	GO:0008344	adult locomotory behavior	8/648	79/17653	0.00833862972867556	0.122458614852106	0.11036373641318	CNTN2/ATP1A2/DMBX1/SEZ6L/SEZ6/ZIC1/DMRT3/EN1	8
GO:0021903	BP	GO:0021903	rostrocaudal neural tube patterning	3/648	12/17653	0.00845180364470454	0.122458614852106	0.11036373641318	GBX2/FGF8/EN1	3
GO:0032096	BP	GO:0032096	negative regulation of response to food	3/648	12/17653	0.00845180364470454	0.122458614852106	0.11036373641318	SPX/LEP/CARTPT	3
GO:0032099	BP	GO:0032099	negative regulation of appetite	3/648	12/17653	0.00845180364470454	0.122458614852106	0.11036373641318	SPX/LEP/CARTPT	3
GO:0033605	BP	GO:0033605	positive regulation of catecholamine secretion	3/648	12/17653	0.00845180364470454	0.122458614852106	0.11036373641318	NPY2R/KCNB1/CARTPT	3
GO:0034116	BP	GO:0034116	positive regulation of heterotypic cell-cell adhesion	3/648	12/17653	0.00845180364470454	0.122458614852106	0.11036373641318	FGB/FGA/FGG	3
GO:0060536	BP	GO:0060536	cartilage morphogenesis	3/648	12/17653	0.00845180364470454	0.122458614852106	0.11036373641318	RSPO2/WNT7B/HAND1	3
GO:0097090	BP	GO:0097090	presynaptic membrane organization	3/648	12/17653	0.00845180364470454	0.122458614852106	0.11036373641318	CNTN2/NLGN1/IL1RAPL1	3
GO:0003044	BP	GO:0003044	regulation of systemic arterial blood pressure mediated by a chemical signal	6/648	49/17653	0.00873865156110627	0.125832617547593	0.113404498752292	CMA1/CTSG/AGTR1/ADRA1A/ADRB3/DRD5	6
GO:0051962	BP	GO:0051962	positive regulation of nervous system development	29/648	493/17653	0.00876274837517719	0.125832617547593	0.113404498752292	PHOX2B/BRINP3/NRXN1/FEZF1/SLITRK3/NEUROD1/SYT4/NLGN1/ADGRB3/NEFL/CNR1/NAP1L2/ASPA/SLITRK2/NKX2-2/CUX2/CBLN2/ASCL1/SEZ6/VWC2/FGF20/IL1RAPL1/DMRTA2/BRINP2/ALKAL1/RIMS2/LHX5/LRP2/ANKRD1	29
GO:0007601	BP	GO:0007601	visual perception	15/648	205/17653	0.00881145281567526	0.125832617547593	0.113404498752292	SOX14/SFRP5/CNGB1/CNGA3/CDH3/COL11A1/RP1/IRX5/LRAT/ZIC2/MYO3A/OPN4/GJA3/GRK1/SIX3	15
GO:0009952	BP	GO:0009952	anterior/posterior pattern specification	15/648	205/17653	0.00881145281567526	0.125832617547593	0.113404498752292	FEZF1/NEUROD1/OTX1/SFRP1/WNT2/GBX2/ZBTB16/WT1/HOXC11/PCDH8/TDGF1P3/HES7/SIX3/FGF8/EN1	15
GO:0010466	BP	GO:0010466	negative regulation of peptidase activity	18/648	264/17653	0.00889708039003505	0.126182630957784	0.113719942363916	CST1/SPOCK3/PI16/CST2/SERPINA4/SERPINA9/CST4/SPINK2/MAGEA3/C3P1/NLRP7/SERPINB7/WFDC10A/AHSG/WFIKKN2/CSTL1/PTTG3P/CST5	18
GO:0046683	BP	GO:0046683	response to organophosphorus	11/648	131/17653	0.00889953064689661	0.126182630957784	0.113719942363916	AQP8/ADIPOQ/P2RX2/CNGA3/P2RY12/CRHBP/WT1/PENK/SLC8A3/HCN4/PAX4	11
GO:0021513	BP	GO:0021513	spinal cord dorsal/ventral patterning	4/648	23/17653	0.00913420424600432	0.12859145693843	0.11589085566319	NKX2-2/ASCL1/DMRT3/RFX8	4
GO:0043576	BP	GO:0043576	regulation of respiratory gaseous exchange	4/648	23/17653	0.00913420424600432	0.12859145693843	0.11589085566319	PHOX2B/PHOX2A/ATP1A2/NLGN1	4
GO:0002027	BP	GO:0002027	regulation of heart rate	9/648	97/17653	0.00927951424622215	0.129717153371486	0.116905370359189	CASQ2/CTNNA3/SCN2B/ADRA1A/KCNE2/IRX5/SPX/HCN4/CALCA	9
GO:0051591	BP	GO:0051591	response to cAMP	9/648	97/17653	0.00927951424622215	0.129717153371486	0.116905370359189	AQP8/ADIPOQ/CNGA3/CRHBP/WT1/PENK/SLC8A3/HCN4/PAX4	9
GO:0060048	BP	GO:0060048	cardiac muscle contraction	11/648	132/17653	0.00939772156827355	0.130908612722968	0.117979152762925	CHGA/ATP1A2/CASQ2/CTNNA3/SCN2B/ADRA1A/TNNT3/KCNE2/TNNI3/NOS1/HCN4	11
GO:0035418	BP	GO:0035418	protein localization to synapse	5/648	36/17653	0.00964394142747071	0.132939053705065	0.119809053040837	NRXN1/NLGN1/GRIN2A/SNAP25/MPP4	5
GO:0060428	BP	GO:0060428	lung epithelium development	5/648	36/17653	0.00964394142747071	0.132939053705065	0.119809053040837	WNT2/WNT7B/STRA6/ASCL1/NKX2-1	5
GO:2001222	BP	GO:2001222	regulation of neuron migration	5/648	36/17653	0.00964394142747071	0.132939053705065	0.119809053040837	SOX14/NEXMIF/UNC5D/ERBB4/NRG3	5
GO:0042472	BP	GO:0042472	inner ear morphogenesis	9/648	98/17653	0.0098960210987442	0.135605364044342	0.122212019723377	OTX1/COL11A1/HMX2/GBX2/ZIC1/HMX3/SIX1/MYO3A/FGF8	9
GO:0071322	BP	GO:0071322	cellular response to carbohydrate stimulus	11/648	133/17653	0.00991715077228337	0.135605364044342	0.122212019723377	GCG/NRXN1/CMA1/NEUROD1/CASR/NR1H4/KCNB1/EPHA5/RFX6/LEP/CPB2	11
GO:0006959	BP	GO:0006959	humoral immune response	21/648	329/17653	0.0102246635634019	0.135605364044342	0.122212019723377	KLK7/CHGA/ELANE/CTSG/FCER2/FGB/KRT1/FGA/SFTPD/PGC/IGLL1/PGLYRP3/CAMP/IFNE/IL36RN/F2/S100A7/HIST1H2BI/KLK5/CPB2/ACOD1	21
GO:0017156	BP	GO:0017156	calcium ion regulated exocytosis	10/648	116/17653	0.0103462608501759	0.135605364044342	0.122212019723377	SYT10/RIMS4/SYT4/NLGN1/KCNB1/SYT9/SNAP25/RPH3A/RIMS2/SYT6	10
GO:0046660	BP	GO:0046660	female sex differentiation	10/648	116/17653	0.0103462608501759	0.135605364044342	0.122212019723377	ADCYAP1R1/DMRTA1/SFRP1/STRA6/WT1/DACH2/LEP/AMHR2/AFP/LRP2	10
GO:0050953	BP	GO:0050953	sensory perception of light stimulus	15/648	209/17653	0.0104167324522647	0.135605364044342	0.122212019723377	SOX14/SFRP5/CNGB1/CNGA3/CDH3/COL11A1/RP1/IRX5/LRAT/ZIC2/MYO3A/OPN4/GJA3/GRK1/SIX3	15
GO:0030195	BP	GO:0030195	negative regulation of blood coagulation	6/648	51/17653	0.0105845882761431	0.135605364044342	0.122212019723377	FGB/KRT1/FGA/F2/FGG/CPB2	6
GO:0035176	BP	GO:0035176	social behavior	6/648	51/17653	0.0105845882761431	0.135605364044342	0.122212019723377	NRXN1/GAD1/PTCHD1/GNG8/NPAS4/EN1	6
GO:0051703	BP	GO:0051703	intraspecies interaction between organisms	6/648	51/17653	0.0105845882761431	0.135605364044342	0.122212019723377	NRXN1/GAD1/PTCHD1/GNG8/NPAS4/EN1	6
GO:1900047	BP	GO:1900047	negative regulation of hemostasis	6/648	51/17653	0.0105845882761431	0.135605364044342	0.122212019723377	FGB/KRT1/FGA/F2/FGG/CPB2	6
GO:0006063	BP	GO:0006063	uronic acid metabolic process	4/648	24/17653	0.0106488709659171	0.135605364044342	0.122212019723377	UGT1A8/UGT1A1/UGT1A9/UGT1A7	4
GO:0019585	BP	GO:0019585	glucuronate metabolic process	4/648	24/17653	0.0106488709659171	0.135605364044342	0.122212019723377	UGT1A8/UGT1A1/UGT1A9/UGT1A7	4
GO:0032104	BP	GO:0032104	regulation of response to extracellular stimulus	4/648	24/17653	0.0106488709659171	0.135605364044342	0.122212019723377	NPY/SPX/LEP/CARTPT	4
GO:0032107	BP	GO:0032107	regulation of response to nutrient levels	4/648	24/17653	0.0106488709659171	0.135605364044342	0.122212019723377	NPY/SPX/LEP/CARTPT	4
GO:0097186	BP	GO:0097186	amelogenesis	4/648	24/17653	0.0106488709659171	0.135605364044342	0.122212019723377	ENAM/AMELX/MMP20/KLK5	4
GO:0098868	BP	GO:0098868	bone growth	4/648	24/17653	0.0106488709659171	0.135605364044342	0.122212019723377	MMP13/COMP/LEP/NPPC	4
GO:0002087	BP	GO:0002087	regulation of respiratory gaseous exchange by neurological system process	3/648	13/17653	0.0106913045203725	0.135605364044342	0.122212019723377	PHOX2B/ATP1A2/NLGN1	3
GO:0021781	BP	GO:0021781	glial cell fate commitment	3/648	13/17653	0.0106913045203725	0.135605364044342	0.122212019723377	NKX2-2/ASCL1/GCM1	3
GO:0032230	BP	GO:0032230	positive regulation of synaptic transmission, GABAergic	3/648	13/17653	0.0106913045203725	0.135605364044342	0.122212019723377	CA7/NLGN1/ADRA1A	3
GO:0032536	BP	GO:0032536	regulation of cell projection size	3/648	13/17653	0.0106913045203725	0.135605364044342	0.122212019723377	CNTN2/NEFL/WNT7B	3
GO:0034374	BP	GO:0034374	low-density lipoprotein particle remodeling	3/648	13/17653	0.0106913045203725	0.135605364044342	0.122212019723377	AGTR1/LIPC/APOA2	3
GO:0035641	BP	GO:0035641	locomotory exploration behavior	3/648	13/17653	0.0106913045203725	0.135605364044342	0.122212019723377	SLC4A10/GAD1/PENK	3
GO:0061548	BP	GO:0061548	ganglion development	3/648	13/17653	0.0106913045203725	0.135605364044342	0.122212019723377	PHOX2B/ASCL1/SIX1	3
GO:0090192	BP	GO:0090192	regulation of glomerulus development	3/648	13/17653	0.0106913045203725	0.135605364044342	0.122212019723377	ADIPOQ/WT1/SERPINB7	3
GO:0097154	BP	GO:0097154	GABAergic neuron differentiation	3/648	13/17653	0.0106913045203725	0.135605364044342	0.122212019723377	CNTN2/ASCL1/NKX2-1	3
GO:0032102	BP	GO:0032102	negative regulation of response to external stimulus	20/648	310/17653	0.010773550432317	0.135960976737744	0.122532509593423	NRXN1/ADIPOQ/KLK8/SEMA3E/ELANE/NR1H4/FGB/NPY5R/KRT1/CXCL17/ABCC8/NLRP7/SPX/FGA/LEP/CARTPT/F2/FGG/CPB2/ACOD1	20
GO:0032094	BP	GO:0032094	response to food	5/648	37/17653	0.0108220827831555	0.135960976737744	0.122532509593423	NPY/SPX/LEP/CARTPT/GAST	5
GO:0043252	BP	GO:0043252	sodium-independent organic anion transport	5/648	37/17653	0.0108220827831555	0.135960976737744	0.122532509593423	SLCO4C1/SLCO1B3/SLCO1B1/SLC22A11/SLCO1A2	5
GO:0035265	BP	GO:0035265	organ growth	13/648	172/17653	0.0110139349610276	0.137934769070283	0.124311356242846	RSPO2/WNT2/ADRA1A/MMP13/COMP/KCNK2/WT1/ERBB4/FGF20/LEP/NPPC/TBX5/FGF8	13
GO:0051051	BP	GO:0051051	negative regulation of transport	27/648	460/17653	0.0114727797647428	0.14296595806009	0.128845629443523	NPY2R/ADIPOQ/SYT4/CHGA/ATP1A2/SFRP1/CASQ2/CNR1/NR1H4/KCNB1/P2RY12/KCNE2/CRHBP/NPY5R/NOS1/ABCC8/IL11/NLRP7/SPX/IL1RAPL1/STXBP5L/LEP/APOA2/CARTPT/IL36RN/BEST3/HCRT	27
GO:0090596	BP	GO:0090596	sensory organ morphogenesis	17/648	251/17653	0.0115014586948038	0.14296595806009	0.128845629443523	OLFM3/OTX1/WNT2/COL11A1/HMX2/GBX2/STRA6/RP1/IRX5/ZIC1/HMX3/SIX1/MYO3A/PTF1A/GNGT1/SIX3/FGF8	17
GO:0006941	BP	GO:0006941	striated muscle contraction	13/648	173/17653	0.0115237044280173	0.14296595806009	0.128845629443523	CHGA/ATP1A2/CASQ2/CTNNA3/SCN2B/ADRA1A/TNNT3/KCNE2/TNNI3/NOS1/SLC8A3/MYBPHL/HCN4	13
GO:0051899	BP	GO:0051899	membrane depolarization	9/648	101/17653	0.0119312717761228	0.147193743695446	0.132655849084137	MYOC/ADIPOQ/SCN7A/ATP1A2/BEST2/SCN2B/SCN11A/HCN4/CHRNA6	9
GO:0060541	BP	GO:0060541	respiratory system development	14/648	193/17653	0.0119745571230322	0.147193743695446	0.132655849084137	PHOX2B/RSPO2/WNT2/WNT7B/STRA6/GNG8/ASCL1/WT1/SIX1/NKX2-1/AARD/SFTPD/TBX5/FGF8	14
GO:0010038	BP	GO:0010038	response to metal ion	21/648	334/17653	0.0119757126482693	0.147193743695446	0.132655849084137	SLC30A10/CASR/NLGN1/CASQ2/SLC30A8/CNGA3/KCNA1/TAT/CPNE7/KCNK3/FGB/CRHBP/ASCL1/PENK/ABCC8/SNCB/FGA/KCNC1/KRT14/FGG/AQP2	21
GO:0072511	BP	GO:0072511	divalent inorganic cation transport	27/648	462/17653	0.0120910441976264	0.148152609458571	0.13352001048646	GCG/SLC30A10/P2RX2/NPY/ADCYAP1R1/GPM6A/CASR/ATP1A2/CASQ2/ATP2B3/SLC30A8/TCN1/GRIN2A/ADRA1A/P2RY12/KCNE2/TRPC7/CACNG7/NOS1/ATP2B2/PKD1L2/IL1RAPL1/SLC8A3/CLDN16/F2/CALHM1/HCRT	27
GO:0033555	BP	GO:0033555	multicellular organismal response to stress	7/648	68/17653	0.0121476161325747	0.148173419601655	0.13353876527271	NPY2R/P2RX2/PIRT/ADCYAP1R1/PENK/NOS1/CALCA	7
GO:0007548	BP	GO:0007548	sex differentiation	18/648	273/17653	0.0122754777375623	0.148173419601655	0.13353876527271	CNTFR/ADCYAP1R1/DMRTA1/SFRP1/TEX11/STRA6/IRX5/WT1/DACH2/NKX2-1/LEP/DMRTA2/DMRT3/AMHR2/AFP/LRP2/TEX19/FGF8	18
GO:0007263	BP	GO:0007263	nitric oxide mediated signal transduction	4/648	25/17653	0.0123166822338907	0.148173419601655	0.13353876527271	NPY2R/NEUROD1/NOS1/MAFA	4
GO:0021511	BP	GO:0021511	spinal cord patterning	4/648	25/17653	0.0123166822338907	0.148173419601655	0.13353876527271	NKX2-2/ASCL1/DMRT3/RFX8	4
GO:0045939	BP	GO:0045939	negative regulation of steroid metabolic process	4/648	25/17653	0.0123166822338907	0.148173419601655	0.13353876527271	UGT1A8/FGF19/NR1H4/UGT1A1	4
GO:2000463	BP	GO:2000463	positive regulation of excitatory postsynaptic potential	4/648	25/17653	0.0123166822338907	0.148173419601655	0.13353876527271	NRXN1/NLGN1/CUX2/RIMS2	4
GO:0021761	BP	GO:0021761	limbic system development	9/648	102/17653	0.0126745435446354	0.151672391246749	0.136692153744585	NEUROD1/LMX1A/NEFL/KCNA1/ALK/EPHA5/NKX2-1/LHX5/POU3F2	9
GO:0042475	BP	GO:0042475	odontogenesis of dentin-containing tooth	8/648	85/17653	0.0127221426411001	0.151672391246749	0.136692153744585	RSPO2/HAND1/ENAM/AMELX/DMRT3/MMP20/FGF8/KLK5	8
GO:1903035	BP	GO:1903035	negative regulation of response to wounding	8/648	85/17653	0.0127221426411001	0.151672391246749	0.136692153744585	KLK8/FGB/KRT1/ABCC8/FGA/F2/FGG/CPB2	8
GO:0007623	BP	GO:0007623	circadian rhythm	14/648	195/17653	0.0130160347002362	0.15461062720152	0.139340188746643	NPY2R/ADIPOQ/SOX14/NLGN1/PROKR1/TPH1/HTR7/NKX2-1/LEP/PAX4/CARTPT/CSF2/OPN4/SIX3	14
GO:0031667	BP	GO:0031667	response to nutrient levels	27/648	465/17653	0.0130687301263783	0.15461062720152	0.139340188746643	PYY/GCG/SST/ADIPOQ/SLC6A19/P2RX2/MMP7/NPY/CASR/SFRP1/BCHE/CNR1/NR1H4/KCNB1/UGT1A1/HTR4/ADRB3/UCN2/P2RY12/ASCL1/PENK/SSTR3/SPX/LEP/CARTPT/MAP1LC3C/GAST	27
GO:0032105	BP	GO:0032105	negative regulation of response to extracellular stimulus	3/648	14/17653	0.0132412124051679	0.15461062720152	0.139340188746643	SPX/LEP/CARTPT	3
GO:0032108	BP	GO:0032108	negative regulation of response to nutrient levels	3/648	14/17653	0.0132412124051679	0.15461062720152	0.139340188746643	SPX/LEP/CARTPT	3
GO:0044146	BP	GO:0044146	negative regulation of growth of symbiont involved in interaction with host	3/648	14/17653	0.0132412124051679	0.15461062720152	0.139340188746643	ELANE/CTSG/CAMP	3
GO:0046851	BP	GO:0046851	negative regulation of bone remodeling	3/648	14/17653	0.0132412124051679	0.15461062720152	0.139340188746643	SFRP1/CARTPT/CALCA	3
GO:1900424	BP	GO:1900424	regulation of defense response to bacterium	3/648	14/17653	0.0132412124051679	0.15461062720152	0.139340188746643	KLK7/PGC/KLK5	3
GO:0014003	BP	GO:0014003	oligodendrocyte development	5/648	39/17653	0.0134653528881296	0.156766718374998	0.14128332911484	PLP1/CNTN2/ASPA/NKX2-2/ASCL1	5
GO:0018410	BP	GO:0018410	C-terminal protein amino acid modification	8/648	86/17653	0.0135910265456455	0.157449668778444	0.141898826508797	LY6G6D/RAET1L/GP2/NTNG1/ULBP2/LY6D/PRSS41/CNTN5	8
GO:0048511	BP	GO:0048511	rhythmic process	18/648	276/17653	0.013603334103528	0.157449668778444	0.141898826508797	NPY2R/ADIPOQ/MMP7/SOX14/NLGN1/PROKR1/TPH1/NPY5R/HTR7/NKX2-1/LEP/PAX4/CARTPT/CSF2/OPN4/AFP/HES7/SIX3	18
GO:0003231	BP	GO:0003231	cardiac ventricle development	10/648	121/17653	0.0136588839194876	0.157633049884785	0.142064095600791	NPY2R/COL11A1/HAND1/STRA6/SALL4/KCNK2/TNNI3/NPY5R/LRP2/TBX5	10
GO:0003205	BP	GO:0003205	cardiac chamber development	12/648	158/17653	0.013752784412458	0.158256678601329	0.142626130336979	NPY2R/WNT2/COL11A1/HAND1/STRA6/SALL4/KCNK2/TNNI3/NPY5R/LRP2/TBX5/FGF8	12
GO:1903524	BP	GO:1903524	positive regulation of blood circulation	7/648	70/17653	0.0141142399679131	0.160418443159735	0.144574383746504	CHGA/CASR/ADRA1A/FGB/FGA/APELA/FGG	7
GO:0001964	BP	GO:0001964	startle response	4/648	26/17653	0.0141426839057701	0.160418443159735	0.144574383746504	NRXN1/KCNA1/GRIN2A/PENK	4
GO:0022400	BP	GO:0022400	regulation of rhodopsin mediated signaling pathway	4/648	26/17653	0.0141426839057701	0.160418443159735	0.144574383746504	CNGB1/PPEF1/GRK1/GNGT1	4
GO:0031639	BP	GO:0031639	plasminogen activation	4/648	26/17653	0.0141426839057701	0.160418443159735	0.144574383746504	FGB/FGA/FGG/CPB2	4
GO:0071880	BP	GO:0071880	adenylate cyclase-activating adrenergic receptor signaling pathway	4/648	26/17653	0.0141426839057701	0.160418443159735	0.144574383746504	CHGA/ADRA1A/ADRB3/NOS1	4
GO:0007189	BP	GO:0007189	adenylate cyclase-activating G-protein coupled receptor signaling pathway	9/648	104/17653	0.0142636387168778	0.161329474945883	0.145395435593546	GCG/GALR1/CHGA/ADRA1A/ADRB3/UCN2/DRD5/NOS1/CALCA	9
GO:0071333	BP	GO:0071333	cellular response to glucose stimulus	10/648	122/17653	0.0144070999439777	0.162028857726888	0.146025742387297	GCG/NRXN1/CMA1/NEUROD1/CASR/NR1H4/KCNB1/EPHA5/RFX6/CPB2	10
GO:1903305	BP	GO:1903305	regulation of regulated secretory pathway	10/648	122/17653	0.0144070999439777	0.162028857726888	0.146025742387297	SYT10/RIMS4/SYT4/CD177/NLGN1/KCNB1/SYT9/RPH3A/RIMS2/SYT6	10
GO:0006835	BP	GO:0006835	dicarboxylic acid transport	8/648	87/17653	0.0145024401464436	0.16264035983441	0.146576848224091	SLC17A8/SYT4/ATP1A2/SNAP25/SLC17A7/NPY5R/SLC26A9/LRP2	8
GO:0051961	BP	GO:0051961	negative regulation of nervous system development	18/648	278/17653	0.0145495903954178	0.162709503858615	0.1466391630957	PHOX2B/KLK8/SEMA3E/SYT4/CNTN2/LMX1A/NLGN1/NEXMIF/NKX2-2/ZNF536/ASCL1/SEZ6/ERBB4/ABCC8/NRG3/F2/RFX8/SIX3	18
GO:0050768	BP	GO:0050768	negative regulation of neurogenesis	17/648	259/17653	0.0152794041646947	0.170391108241117	0.153562077929619	PHOX2B/KLK8/SEMA3E/SYT4/CNTN2/LMX1A/NLGN1/NEXMIF/NKX2-2/ZNF536/ASCL1/SEZ6/ERBB4/ABCC8/NRG3/F2/SIX3	17
GO:0010721	BP	GO:0010721	negative regulation of cell development	19/648	301/17653	0.0156984613226265	0.172619509349089	0.155570386392033	PHOX2B/KLK8/SEMA3E/SYT4/CNTN2/LMX1A/NLGN1/NEXMIF/NKX2-2/ZNF536/PAEP/ASCL1/SEZ6/ERBB4/ABCC8/NRG3/NPPC/F2/SIX3	19
GO:0006869	BP	GO:0006869	lipid transport	21/648	343/17653	0.0157252587371207	0.172619509349089	0.155570386392033	ADIPOQ/ABCB11/GALR1/ABCA8/SLC27A6/AKR1C4/NR1H4/AGTR1/SLCO1B3/STRA6/ANO3/FABP6/LIPC/LRAT/PLA2G2C/SPX/SLCO1B1/LEP/PLA2G3/APOA2/SLCO1A2	21
GO:0009991	BP	GO:0009991	response to extracellular stimulus	28/648	495/17653	0.0159928231478598	0.172619509349089	0.155570386392033	PYY/GCG/SST/ADIPOQ/SLC6A19/P2RX2/MMP7/NPY/CASR/SFRP1/BCHE/CNR1/NR1H4/KCNB1/UGT1A1/HTR4/ADRB3/UCN2/P2RY12/ASCL1/PENK/SSTR3/SPX/LEP/CARTPT/MAP1LC3C/GAST/AQP2	28
GO:0071331	BP	GO:0071331	cellular response to hexose stimulus	10/648	124/17653	0.0159948070300304	0.172619509349089	0.155570386392033	GCG/NRXN1/CMA1/NEUROD1/CASR/NR1H4/KCNB1/EPHA5/RFX6/CPB2	10
GO:0003417	BP	GO:0003417	growth plate cartilage development	3/648	15/17653	0.0161073229382622	0.172619509349089	0.155570386392033	MMP13/COMP/NPPC	3
GO:0015671	BP	GO:0015671	oxygen transport	3/648	15/17653	0.0161073229382622	0.172619509349089	0.155570386392033	NGB/HBE1/HBQ1	3
GO:0044144	BP	GO:0044144	modulation of growth of symbiont involved in interaction with host	3/648	15/17653	0.0161073229382622	0.172619509349089	0.155570386392033	ELANE/CTSG/CAMP	3
GO:0060579	BP	GO:0060579	ventral spinal cord interneuron fate commitment	3/648	15/17653	0.0161073229382622	0.172619509349089	0.155570386392033	NKX2-2/ASCL1/DMRT3	3
GO:0060581	BP	GO:0060581	cell fate commitment involved in pattern specification	3/648	15/17653	0.0161073229382622	0.172619509349089	0.155570386392033	NKX2-2/ASCL1/DMRT3	3
GO:0060788	BP	GO:0060788	ectodermal placode formation	3/648	15/17653	0.0161073229382622	0.172619509349089	0.155570386392033	DKK4/NRG3/SIX1	3
GO:0071697	BP	GO:0071697	ectodermal placode morphogenesis	3/648	15/17653	0.0161073229382622	0.172619509349089	0.155570386392033	DKK4/NRG3/SIX1	3
GO:0090036	BP	GO:0090036	regulation of protein kinase C signaling	3/648	15/17653	0.0161073229382622	0.172619509349089	0.155570386392033	ADRA1A/SEZ6L/SEZ6	3
GO:1903818	BP	GO:1903818	positive regulation of voltage-gated potassium channel activity	3/648	15/17653	0.0161073229382622	0.172619509349089	0.155570386392033	KCNA1/ABCC8/KCNC1	3
GO:0002026	BP	GO:0002026	regulation of the force of heart contraction	4/648	27/17653	0.0161314453321189	0.172619509349089	0.155570386392033	CHGA/ATP1A2/ADRA1A/NOS1	4
GO:0072207	BP	GO:0072207	metanephric epithelium development	4/648	27/17653	0.0161314453321189	0.172619509349089	0.155570386392033	ADIPOQ/WNT7B/POU3F3/WT1	4
GO:0061045	BP	GO:0061045	negative regulation of wound healing	7/648	72/17653	0.0162984492203821	0.173937751088487	0.156758429258854	FGB/KRT1/ABCC8/FGA/F2/FGG/CPB2	7
GO:0050819	BP	GO:0050819	negative regulation of coagulation	6/648	56/17653	0.0163766245308095	0.174227635119713	0.157019682294022	FGB/KRT1/FGA/F2/FGG/CPB2	6
GO:0001656	BP	GO:0001656	metanephros development	8/648	89/17653	0.0164572703198722	0.174227635119713	0.157019682294022	ADIPOQ/WNT7B/POU3F3/WT1/SIX1/HOXC11/AQP2/FGF8	8
GO:0048709	BP	GO:0048709	oligodendrocyte differentiation	8/648	89/17653	0.0164572703198722	0.174227635119713	0.157019682294022	PLP1/CNTN2/PTPRZ1/ASPA/NKX2-2/ASCL1/SLC8A3/NKX2-1	8
GO:0001580	BP	GO:0001580	detection of chemical stimulus involved in sensory perception of bitter taste	5/648	41/17653	0.0165120044031566	0.17434217415035	0.15712290864034	CST1/CST2/CST4/LPO/TAS2R38	5
GO:0003208	BP	GO:0003208	cardiac ventricle morphogenesis	7/648	73/17653	0.0174757528486361	0.183826305030499	0.165670319713288	NPY2R/COL11A1/HAND1/TNNI3/NPY5R/LRP2/TBX5	7
GO:0001909	BP	GO:0001909	leukocyte mediated cytotoxicity	8/648	90/17653	0.0175028572547931	0.183826305030499	0.165670319713288	CADM3/ELANE/CTSG/RAET1L/ULBP1/ULBP2/LEP/F2	8
GO:0007409	BP	GO:0007409	axonogenesis	26/648	456/17653	0.0180694228702009	0.189276012650917	0.17058177568619	LGI1/PHOX2B/NRXN1/FEZF1/SLITRK3/SEMA3E/CNTN2/LMX1A/OGN/NEFL/DPYSL5/PTPRZ1/NPTX1/EPYC/UNC5D/SLITRK2/GBX2/EPHA5/GFRA2/GAP43/OMD/NTNG1/NKX2-1/POU3F2/FGF8/EPHA8	26
GO:0002833	BP	GO:0002833	positive regulation of response to biotic stimulus	5/648	42/17653	0.0181938001794585	0.189555121332647	0.170833317621547	KLK7/CADM3/PGC/KLK5/ACOD1	5
GO:0015872	BP	GO:0015872	dopamine transport	5/648	42/17653	0.0181938001794585	0.189555121332647	0.170833317621547	NPY2R/SYT4/CNR1/FGF20/CHRNA6	5
GO:0021884	BP	GO:0021884	forebrain neuron development	4/648	28/17653	0.0182870557859959	0.189555121332647	0.170833317621547	CNTN2/SLC4A10/GBX2/FGF8	4
GO:0060292	BP	GO:0060292	long term synaptic depression	4/648	28/17653	0.0182870557859959	0.189555121332647	0.170833317621547	SORCS3/KCNB1/DRD5/GRIA1	4
GO:0048469	BP	GO:0048469	cell maturation	12/648	165/17653	0.018762130576235	0.193469242565332	0.174360852573131	MYOC/FEV/PLP1/CNTN2/ADGRB3/PAEP/ASCL1/IRX5/NPPC/FGG/SIX3/EPHA8	12
GO:0050807	BP	GO:0050807	regulation of synapse organization	12/648	165/17653	0.018762130576235	0.193469242565332	0.174360852573131	NRXN1/KLK8/SLITRK3/FRMPD4/MUSK/NLGN1/ADGRB3/SLITRK2/CUX2/CBLN2/IL1RAPL1/SIX1	12
GO:0070838	BP	GO:0070838	divalent metal ion transport	26/648	458/17653	0.0189802088251181	0.194403431296787	0.175202774221869	GCG/SLC30A10/P2RX2/NPY/ADCYAP1R1/GPM6A/CASR/ATP1A2/CASQ2/ATP2B3/SLC30A8/GRIN2A/ADRA1A/P2RY12/KCNE2/TRPC7/CACNG7/NOS1/ATP2B2/PKD1L2/IL1RAPL1/SLC8A3/CLDN16/F2/CALHM1/HCRT	26
GO:0007602	BP	GO:0007602	phototransduction	6/648	58/17653	0.019207573243395	0.194403431296787	0.175202774221869	CNGB1/RP1/PPEF1/OPN4/GRK1/GNGT1	6
GO:0009584	BP	GO:0009584	detection of visible light	6/648	58/17653	0.019207573243395	0.194403431296787	0.175202774221869	CNGB1/RP1/PPEF1/OPN4/GRK1/GNGT1	6
GO:0097755	BP	GO:0097755	positive regulation of blood vessel diameter	6/648	58/17653	0.019207573243395	0.194403431296787	0.175202774221869	CASR/ADRB3/NOS1/LEP/NPPC/CALCA	6
GO:0003085	BP	GO:0003085	negative regulation of systemic arterial blood pressure	3/648	16/17653	0.019293438773535	0.194403431296787	0.175202774221869	ADRA1A/ADRB3/CALCA	3
GO:0007158	BP	GO:0007158	neuron cell-cell adhesion	3/648	16/17653	0.019293438773535	0.194403431296787	0.175202774221869	NRXN1/ASTN1/NLGN1	3
GO:0044065	BP	GO:0044065	regulation of respiratory system process	3/648	16/17653	0.019293438773535	0.194403431296787	0.175202774221869	PHOX2B/ATP1A2/NLGN1	3
GO:0070166	BP	GO:0070166	enamel mineralization	3/648	16/17653	0.019293438773535	0.194403431296787	0.175202774221869	ENAM/AMELX/MMP20	3
GO:0071696	BP	GO:0071696	ectodermal placode development	3/648	16/17653	0.019293438773535	0.194403431296787	0.175202774221869	DKK4/NRG3/SIX1	3
GO:0002576	BP	GO:0002576	platelet degranulation	10/648	128/17653	0.0195545513877371	0.196535617745105	0.17712437086454	VEGFD/SERPINA4/SCG3/LY6G6F/FGB/FGA/PPBP/AHSG/FGG/ORM1	10
GO:0090277	BP	GO:0090277	positive regulation of peptide hormone secretion	8/648	92/17653	0.0197356742044805	0.197855117656029	0.178313547636973	GCG/CASR/SLC30A8/NR1H4/FGB/RFX6/FGA/FGG	8
GO:0048483	BP	GO:0048483	autonomic nervous system development	5/648	43/17653	0.0199847589563536	0.199345459941517	0.179656693183406	PHOX2B/PHOX2A/GBX2/ASCL1/SIX1	5
GO:0050982	BP	GO:0050982	detection of mechanical stimulus	5/648	43/17653	0.0199847589563536	0.199345459941517	0.179656693183406	COL11A1/KCNA1/ANO3/PHF24/PKD1L2	5
GO:0051955	BP	GO:0051955	regulation of amino acid transport	4/648	29/17653	0.0206131239647964	0.204585255350604	0.184378969358797	SYT4/ATP1A2/NPY5R/LEP	4
GO:0071295	BP	GO:0071295	cellular response to vitamin	4/648	29/17653	0.0206131239647964	0.204585255350604	0.184378969358797	CASR/SFRP1/PENK/LEP	4
GO:1901016	BP	GO:1901016	regulation of potassium ion transmembrane transporter activity	6/648	59/17653	0.0207408277017873	0.205339366523929	0.185058599181979	CASQ2/KCNA1/KCNE2/KCNS2/ABCC8/KCNC1	6
GO:0007584	BP	GO:0007584	response to nutrient	14/648	207/17653	0.0208092503783558	0.20550428856237	0.185207232354102	SST/ADIPOQ/SLC6A19/P2RX2/CASR/SFRP1/BCHE/CNR1/NR1H4/UGT1A1/P2RY12/ASCL1/PENK/LEP	14
GO:0008202	BP	GO:0008202	steroid metabolic process	19/648	311/17653	0.0213033394097911	0.209861681034419	0.189134257944051	HSD3B2/ABCB11/UGT1A8/FGF19/AKR1C4/NR1H4/AGTR1/UGT1A1/LIPC/SULT4A1/ACADL/CYP11A1/LEP/CYP8B1/BAAT/APOA2/AFP/AKR1C8P/LRP2	19
GO:0071695	BP	GO:0071695	anatomical structure maturation	11/648	149/17653	0.021583539693617	0.212095674712028	0.191147606614393	MYOC/FEV/CNTN2/ADGRB3/CDH3/IRX5/LEP/NPPC/FGG/SIX3/EPHA8	11
GO:0010876	BP	GO:0010876	lipid localization	22/648	377/17653	0.02232971208711	0.217601325757599	0.196109480644327	VSTM2A/ADIPOQ/ABCB11/GALR1/ABCA8/SLC27A6/AKR1C4/NR1H4/AGTR1/SLCO1B3/STRA6/ANO3/FABP6/LIPC/LRAT/PLA2G2C/SPX/SLCO1B1/LEP/PLA2G3/APOA2/SLCO1A2	22
GO:0015800	BP	GO:0015800	acidic amino acid transport	6/648	60/17653	0.022354921779673	0.217601325757599	0.196109480644327	SLC17A8/SYT4/ATP1A2/SNAP25/SLC17A7/NPY5R	6
GO:0045471	BP	GO:0045471	response to ethanol	10/648	131/17653	0.0225818211239599	0.217601325757599	0.196109480644327	ADIPOQ/ADCYAP1R1/CNR1/GRIN2A/UGT1A1/HTR3A/CRHBP/PENK/LEP/NPPC	10
GO:2000177	BP	GO:2000177	regulation of neural precursor cell proliferation	7/648	77/17653	0.0227848858125914	0.217601325757599	0.196109480644327	PTPRZ1/ASCL1/TRIM71/DMRTA2/LHX5/LRP2/SIX3	7
GO:0021514	BP	GO:0021514	ventral spinal cord interneuron differentiation	3/648	17/17653	0.0228015495000406	0.217601325757599	0.196109480644327	NKX2-2/ASCL1/DMRT3	3
GO:0022010	BP	GO:0022010	central nervous system myelination	3/648	17/17653	0.0228015495000406	0.217601325757599	0.196109480644327	PLP1/CNTN2/ASPA	3
GO:0032291	BP	GO:0032291	axon ensheathment in central nervous system	3/648	17/17653	0.0228015495000406	0.217601325757599	0.196109480644327	PLP1/CNTN2/ASPA	3
GO:0042753	BP	GO:0042753	positive regulation of circadian rhythm	3/648	17/17653	0.0228015495000406	0.217601325757599	0.196109480644327	NPY2R/NLGN1/NKX2-1	3
GO:0044117	BP	GO:0044117	growth of symbiont in host	3/648	17/17653	0.0228015495000406	0.217601325757599	0.196109480644327	ELANE/CTSG/PGLYRP3	3
GO:0072643	BP	GO:0072643	interferon-gamma secretion	3/648	17/17653	0.0228015495000406	0.217601325757599	0.196109480644327	NR1H4/VTCN1/IL36RN	3
GO:0090185	BP	GO:0090185	negative regulation of kidney development	3/648	17/17653	0.0228015495000406	0.217601325757599	0.196109480644327	ADIPOQ/WT1/SIX1	3
GO:1904948	BP	GO:1904948	midbrain dopaminergic neuron differentiation	3/648	17/17653	0.0228015495000406	0.217601325757599	0.196109480644327	LMX1A/SFRP1/WNT2	3
GO:0010951	BP	GO:0010951	negative regulation of endopeptidase activity	16/648	251/17653	0.0232615494503613	0.221064487764949	0.199230596291412	CST1/SPOCK3/CST2/SERPINA4/SERPINA9/CST4/SPINK2/MAGEA3/C3P1/NLRP7/SERPINB7/WFDC10A/AHSG/WFIKKN2/CSTL1/CST5	16
GO:0042552	BP	GO:0042552	myelination	9/648	113/17653	0.0232758075278964	0.221064487764949	0.199230596291412	MYOC/KLK6/PLP1/KLK8/CNTN2/ASPA/MAL/SLC8A3/POU3F2	9
GO:0046850	BP	GO:0046850	regulation of bone remodeling	5/648	45/17653	0.0239036858513804	0.225946744833286	0.203630647139955	SFRP1/LEP/DCSTAMP/CARTPT/CALCA	5
GO:0050912	BP	GO:0050912	detection of chemical stimulus involved in sensory perception of taste	5/648	45/17653	0.0239036858513804	0.225946744833286	0.203630647139955	CST1/CST2/CST4/LPO/TAS2R38	5
GO:0031670	BP	GO:0031670	cellular response to nutrient	6/648	61/17653	0.024051495853922	0.226803892019169	0.204403136410753	CASR/SFRP1/NR1H4/P2RY12/PENK/LEP	6
GO:0031214	BP	GO:0031214	biomineral tissue development	10/648	133/17653	0.0247799918715347	0.233119828744059	0.210095266578564	RSPO2/IBSP/ENAM/MMP13/AMELX/OMD/LEP/MMP20/AHSG/IFITM5	10
GO:0007272	BP	GO:0007272	ensheathment of neurons	9/648	115/17653	0.0257311807011181	0.240735834091787	0.21695906140209	MYOC/KLK6/PLP1/KLK8/CNTN2/ASPA/MAL/SLC8A3/POU3F2	9
GO:0008366	BP	GO:0008366	axon ensheathment	9/648	115/17653	0.0257311807011181	0.240735834091787	0.21695906140209	MYOC/KLK6/PLP1/KLK8/CNTN2/ASPA/MAL/SLC8A3/POU3F2	9
GO:0051954	BP	GO:0051954	positive regulation of amine transport	4/648	31/17653	0.0257886812770411	0.240735834091787	0.21695906140209	NPY2R/SYT4/KCNB1/CARTPT	4
GO:0006027	BP	GO:0006027	glycosaminoglycan catabolic process	6/648	62/17653	0.0258321071342824	0.240735834091787	0.21695906140209	OGN/HPSE2/OMD/GPC5/NCAN/PGLYRP3	6
GO:0060538	BP	GO:0060538	skeletal muscle organ development	12/648	173/17653	0.02603171776994	0.240938930271406	0.217142098367362	PHOX2B/P2RX2/CNTFR/COL19A1/STRA6/SMYD1/WT1/DNER/SIX1/DMRTA2/ANKRD33/ANKRD1	12
GO:0002067	BP	GO:0002067	glandular epithelial cell differentiation	5/648	46/17653	0.0260359700469604	0.240938930271406	0.217142098367362	NEUROD1/NKX2-2/ASCL1/RFX6/FGF8	5
GO:0090102	BP	GO:0090102	cochlea development	5/648	46/17653	0.0260359700469604	0.240938930271406	0.217142098367362	SLC17A8/KCNK3/KCNK2/SIX1/MYO3A	5
GO:0032412	BP	GO:0032412	regulation of ion transmembrane transporter activity	15/648	234/17653	0.0262526079989686	0.242378729664896	0.21843969299509	PIRT/ATP1A2/NLGN1/CASQ2/SCN2B/KCNA1/FXYD1/HTR3A/KCNE2/CRHBP/CACNG7/KCNS2/NOS1/ABCC8/KCNC1	15
GO:0032409	BP	GO:0032409	regulation of transporter activity	16/648	255/17653	0.026449700052322	0.24305526035761	0.219049404734328	PIRT/ATP1A2/NLGN1/CASQ2/SCN2B/KCNA1/FXYD1/HTR3A/KCNE2/CRHBP/CACNG7/KCNS2/NOS1/ABCC8/KCNC1/APOA2	16
GO:0048268	BP	GO:0048268	clathrin coat assembly	3/648	18/17653	0.0266319995605945	0.24305526035761	0.219049404734328	NSG2/SNAP91/CALY	3
GO:0048486	BP	GO:0048486	parasympathetic nervous system development	3/648	18/17653	0.0266319995605945	0.24305526035761	0.219049404734328	PHOX2B/PHOX2A/SIX1	3
GO:0060074	BP	GO:0060074	synapse maturation	3/648	18/17653	0.0266319995605945	0.24305526035761	0.219049404734328	NRXN1/SEZ6L/SEZ6	3
GO:0070633	BP	GO:0070633	transepithelial transport	3/648	18/17653	0.0266319995605945	0.24305526035761	0.219049404734328	P2RY4/RHBG/CSF2	3
GO:0010959	BP	GO:0010959	regulation of metal ion transport	21/648	363/17653	0.0273444562120363	0.248985071471982	0.224393545786362	GCG/SLC30A10/P2RX2/ADCYAP1R1/DPP6/CASR/ATP1A2/CASQ2/SCN2B/KCNA1/DPP10/FXYD1/P2RY12/KCNE2/KCNS2/NOS1/ABCC8/KCNIP1/KCNC1/F2/HCRT	21
GO:0003333	BP	GO:0003333	amino acid transmembrane transport	7/648	80/17653	0.0274322737558598	0.249213104830122	0.22459905695813	SLC17A8/SLC6A19/ATP1A2/SLC6A15/SLC16A12/SLC17A7/SLC7A3	7
GO:0050905	BP	GO:0050905	neuromuscular process	8/648	98/17653	0.0276395164440874	0.250522557723806	0.225779179027766	NRXN1/NEFL/KCNA1/GRIN2A/STRA6/PENK/HMX3/GPR88	8
GO:0042471	BP	GO:0042471	ear morphogenesis	9/648	117/17653	0.028364509586019	0.256109858705002	0.230814638668514	OTX1/COL11A1/HMX2/GBX2/ZIC1/HMX3/SIX1/MYO3A/FGF8	9
GO:0045666	BP	GO:0045666	positive regulation of neuron differentiation	20/648	343/17653	0.0286271909442214	0.256109858705002	0.230814638668514	PHOX2B/BRINP3/FEZF1/NEUROD1/SYT4/NLGN1/NEFL/CNR1/NAP1L2/NKX2-2/CUX2/ASCL1/SEZ6/VWC2/FGF20/IL1RAPL1/BRINP2/ALKAL1/RIMS2/ANKRD1	20
GO:0009954	BP	GO:0009954	proximal/distal pattern formation	4/648	32/17653	0.0286430169433302	0.256109858705002	0.230814638668514	SP8/HOXC11/SIX3/EN1	4
GO:0035587	BP	GO:0035587	purinergic receptor signaling pathway	4/648	32/17653	0.0286430169433302	0.256109858705002	0.230814638668514	P2RX2/CNTN2/P2RY4/P2RY12	4
GO:0042755	BP	GO:0042755	eating behavior	4/648	32/17653	0.0286430169433302	0.256109858705002	0.230814638668514	ADRB3/NPY5R/LEP/HCRT	4
GO:0071875	BP	GO:0071875	adrenergic receptor signaling pathway	4/648	32/17653	0.0286430169433302	0.256109858705002	0.230814638668514	CHGA/ADRA1A/ADRB3/NOS1	4
GO:0001654	BP	GO:0001654	eye development	20/648	344/17653	0.0293947128686027	0.262240472108658	0.236339749356311	SLC17A8/NEUROD1/GPM6A/OLFM3/ABCB5/WNT2/MAB21L1/WNT7B/STRA6/PRSS56/RP1/IRX5/CELF4/WT1/SLC17A7/CRYBA2/PTF1A/PAX4/GNGT1/SIX3	20
GO:0050714	BP	GO:0050714	positive regulation of protein secretion	15/648	238/17653	0.0299097431297351	0.266031932947099	0.239756738721249	GCG/CASR/SLC30A8/NR1H4/PAEP/FGB/CLEC9A/RFX6/NLRP7/STXBP5L/FGA/VTCN1/FGG/ORM1/ANKRD1	15
GO:0002793	BP	GO:0002793	positive regulation of peptide secretion	16/648	259/17653	0.0299537214174693	0.266031932947099	0.239756738721249	GCG/NPY2R/CASR/SLC30A8/NR1H4/PAEP/FGB/CLEC9A/RFX6/NLRP7/STXBP5L/FGA/VTCN1/FGG/ORM1/ANKRD1	16
GO:1904062	BP	GO:1904062	regulation of cation transmembrane transport	18/648	302/17653	0.0303698527220608	0.268595758443793	0.242067342688706	PIRT/DPP6/ATP1A2/NLGN1/CASQ2/SCN2B/KCNA1/DPP10/FXYD1/KCNE2/CRHBP/CACNG7/KCNS2/NOS1/ABCC8/KCNIP1/KCNC1/F2	18
GO:0051290	BP	GO:0051290	protein heterotetramerization	5/648	48/17653	0.0306556036480194	0.268595758443793	0.242067342688706	NLGN1/CNGB1/HIST1H4B/HIST1H3J/HIST1H3I	5
GO:0021510	BP	GO:0021510	spinal cord development	8/648	100/17653	0.0307009076908302	0.268595758443793	0.242067342688706	PHOX2A/NEFL/NKX2-2/ASCL1/ZIC1/DMRT3/LHX5/RFX8	8
GO:0015669	BP	GO:0015669	gas transport	3/648	19/17653	0.0307836448594272	0.268595758443793	0.242067342688706	NGB/HBE1/HBQ1	3
GO:0016048	BP	GO:0016048	detection of temperature stimulus	3/648	19/17653	0.0307836448594272	0.268595758443793	0.242067342688706	ANO3/PRDM12/CALCA	3
GO:0030828	BP	GO:0030828	positive regulation of cGMP biosynthetic process	3/648	19/17653	0.0307836448594272	0.268595758443793	0.242067342688706	GUCA2B/NOS1/NPPC	3
GO:0034104	BP	GO:0034104	negative regulation of tissue remodeling	3/648	19/17653	0.0307836448594272	0.268595758443793	0.242067342688706	SFRP1/CARTPT/CALCA	3
GO:0051238	BP	GO:0051238	sequestering of metal ion	3/648	19/17653	0.0307836448594272	0.268595758443793	0.242067342688706	SLC30A10/SLC30A8/S100A7	3
GO:0045833	BP	GO:0045833	negative regulation of lipid metabolic process	7/648	82/17653	0.0308649086934813	0.268714227002458	0.242174110455085	UGT1A8/FGF19/CNR1/NR1H4/UGT1A1/ACADL/APOA2	7
GO:0060041	BP	GO:0060041	retina development in camera-type eye	10/648	138/17653	0.0309414018734596	0.268790733999201	0.242243061080017	SLC17A8/NEUROD1/GPM6A/RP1/IRX5/CELF4/SLC17A7/PTF1A/PAX4/SIX3	10
GO:0042311	BP	GO:0042311	vasodilation	4/648	33/17653	0.0316775189020254	0.273562570629255	0.246543597393302	CASR/ADRB3/NOS1/CALCA	4
GO:0097120	BP	GO:0097120	receptor localization to synapse	4/648	33/17653	0.0316775189020254	0.273562570629255	0.246543597393302	NLGN1/SNAP25/ANKS1B/CACNG7	4
GO:0006816	BP	GO:0006816	calcium ion transport	23/648	413/17653	0.0316974263197625	0.273562570629255	0.246543597393302	GCG/P2RX2/NPY/ADCYAP1R1/GPM6A/CASR/ATP1A2/CASQ2/ATP2B3/GRIN2A/ADRA1A/P2RY12/KCNE2/TRPC7/CACNG7/NOS1/ATP2B2/PKD1L2/IL1RAPL1/SLC8A3/F2/CALHM1/HCRT	23
GO:0022898	BP	GO:0022898	regulation of transmembrane transporter activity	15/648	240/17653	0.0318729349982817	0.273886476067486	0.246835511640828	PIRT/ATP1A2/NLGN1/CASQ2/SCN2B/KCNA1/FXYD1/HTR3A/KCNE2/CRHBP/CACNG7/KCNS2/NOS1/ABCC8/KCNC1	15
GO:0061448	BP	GO:0061448	connective tissue development	15/648	240/17653	0.0318729349982817	0.273886476067486	0.246835511640828	BMP3/RSPO2/CASR/WNT7B/NR1H4/COL11A1/HAND1/MMP13/COMP/ZBTB16/AMELX/WT1/LEP/SERPINB7/NPPC	15
GO:0099003	BP	GO:0099003	vesicle-mediated transport in synapse	10/648	139/17653	0.0322925346482849	0.275926429080101	0.248673984473887	SYT10/RIMS4/SYT4/NLGN1/SYT9/SNAP25/RPH3A/SH3GL2/RIMS2/SYT6	10
GO:0046545	BP	GO:0046545	development of primary female sexual characteristics	8/648	101/17653	0.0323155000275792	0.275926429080101	0.248673984473887	ADCYAP1R1/DMRTA1/SFRP1/WT1/DACH2/LEP/AMHR2/AFP	8
GO:0048489	BP	GO:0048489	synaptic vesicle transport	9/648	120/17653	0.0326604878490816	0.275926429080101	0.248673984473887	SYT10/RIMS4/SYT4/NLGN1/SYT9/SNAP25/RPH3A/RIMS2/SYT6	9
GO:0050709	BP	GO:0050709	negative regulation of protein secretion	9/648	120/17653	0.0326604878490816	0.275926429080101	0.248673984473887	SYT4/SFRP1/NR1H4/KCNB1/ABCC8/NLRP7/STXBP5L/APOA2/IL36RN	9
GO:0097480	BP	GO:0097480	establishment of synaptic vesicle localization	9/648	120/17653	0.0326604878490816	0.275926429080101	0.248673984473887	SYT10/RIMS4/SYT4/NLGN1/SYT9/SNAP25/RPH3A/RIMS2/SYT6	9
GO:1903825	BP	GO:1903825	organic acid transmembrane transport	9/648	120/17653	0.0326604878490816	0.275926429080101	0.248673984473887	SLC17A8/SLC6A19/ATP1A2/SLC6A15/STRA6/SLC16A12/SLC17A7/SLC7A3/LRP2	9
GO:1905039	BP	GO:1905039	carboxylic acid transmembrane transport	9/648	120/17653	0.0326604878490816	0.275926429080101	0.248673984473887	SLC17A8/SLC6A19/ATP1A2/SLC6A15/STRA6/SLC16A12/SLC17A7/SLC7A3/LRP2	9
GO:0050886	BP	GO:0050886	endocrine process	7/648	83/17653	0.0326846722285398	0.275926429080101	0.248673984473887	CMA1/GALR1/CTSG/AGTR1/CRHBP/DRD5/LEP	7
GO:2001257	BP	GO:2001257	regulation of cation channel activity	11/648	159/17653	0.0327358559437601	0.275926429080101	0.248673984473887	PIRT/NLGN1/CASQ2/KCNA1/KCNE2/CRHBP/CACNG7/KCNS2/NOS1/ABCC8/KCNC1	11
GO:0086010	BP	GO:0086010	membrane depolarization during action potential	5/648	49/17653	0.0331461663851685	0.278792967265082	0.251257403084718	SCN7A/ATP1A2/SCN2B/SCN11A/HCN4	5
GO:0042133	BP	GO:0042133	neurotransmitter metabolic process	10/648	140/17653	0.0336845808453517	0.282722591873248	0.254798910188829	SLC5A7/PRIMA1/BCHE/GRIN2A/ENPP6/GAD1/TPH1/PAH/NOS1/BAAT	10
GO:0045137	BP	GO:0045137	development of primary sexual characteristics	14/648	221/17653	0.0338380566125232	0.283411571206154	0.255419841052557	ADCYAP1R1/DMRTA1/SFRP1/TEX11/IRX5/WT1/DACH2/NKX2-1/LEP/AMHR2/AFP/LRP2/TEX19/FGF8	14
GO:0031960	BP	GO:0031960	response to corticosteroid	11/648	160/17653	0.0340403782762126	0.284505898434872	0.25640608478858	ADIPOQ/BCHE/NEFL/CNGA3/WNT7B/TAT/UGT1A1/SSTR3/NPAS4/APOA2/TRIM63	11
GO:0051592	BP	GO:0051592	response to calcium ion	9/648	121/17653	0.0341874024505668	0.285134428001576	0.256972536332324	CASR/NLGN1/CASQ2/CPNE7/FGB/CRHBP/PENK/FGA/FGG	9
GO:0007616	BP	GO:0007616	long-term memory	4/648	34/17653	0.0348934709891929	0.289170196058786	0.260609703408144	SLC17A7/GRIA1/NPAS4/LRRN4	4
GO:0019228	BP	GO:0019228	neuronal action potential	4/648	34/17653	0.0348934709891929	0.289170196058786	0.260609703408144	SCN7A/SCN11A/KCNA1/GPR88	4
GO:1900026	BP	GO:1900026	positive regulation of substrate adhesion-dependent cell spreading	4/648	34/17653	0.0348934709891929	0.289170196058786	0.260609703408144	MYOC/FGB/FGA/FGG	4
GO:0010528	BP	GO:0010528	regulation of transposition	3/648	20/17653	0.0352539987134641	0.289170196058786	0.260609703408144	AICDA/PIWIL1/TEX19	3
GO:0010529	BP	GO:0010529	negative regulation of transposition	3/648	20/17653	0.0352539987134641	0.289170196058786	0.260609703408144	AICDA/PIWIL1/TEX19	3
GO:0030325	BP	GO:0030325	adrenal gland development	3/648	20/17653	0.0352539987134641	0.289170196058786	0.260609703408144	STRA6/ASCL1/WT1	3
GO:0051797	BP	GO:0051797	regulation of hair follicle development	3/648	20/17653	0.0352539987134641	0.289170196058786	0.260609703408144	DKK4/CDH3/KRT17	3
GO:0071305	BP	GO:0071305	cellular response to vitamin D	3/648	20/17653	0.0352539987134641	0.289170196058786	0.260609703408144	CASR/SFRP1/PENK	3
GO:0050954	BP	GO:0050954	sensory perception of mechanical stimulus	11/648	161/17653	0.0353811982421918	0.289615169116497	0.261010727781248	SLC17A8/P2RX2/COL11A1/KCNA1/ATP2B2/PHF24/SIX1/MYO3A/ATP6V0A4/CNTN5/LRP2	11
GO:0034113	BP	GO:0034113	heterotypic cell-cell adhesion	5/648	50/17653	0.0357590565044022	0.290313812520403	0.261640368224009	ADIPOQ/CTNNA3/FGB/FGA/FGG	5
GO:0050879	BP	GO:0050879	multicellular organismal movement	5/648	50/17653	0.0357590565044022	0.290313812520403	0.261640368224009	CASQ2/TNNT3/ASCL1/TNNI3/SLC8A3	5
GO:0050881	BP	GO:0050881	musculoskeletal movement	5/648	50/17653	0.0357590565044022	0.290313812520403	0.261640368224009	CASQ2/TNNT3/ASCL1/TNNI3/SLC8A3	5
GO:0055078	BP	GO:0055078	sodium ion homeostasis	5/648	50/17653	0.0357590565044022	0.290313812520403	0.261640368224009	SCN7A/ATP1A2/SCNN1G/AGTR1/SPX	5
GO:0060537	BP	GO:0060537	muscle tissue development	22/648	396/17653	0.0358684994638097	0.290608046676173	0.261905541734671	PHOX2B/SGCG/P2RX2/WNT2/COL19A1/COL11A1/HAND1/STRA6/SMYD1/KCNK2/WT1/TNNI3/DNER/ERBB4/FGF20/SIX1/DMRTA2/LRP2/TBX5/FGF8/ANKRD33/ANKRD1	22
GO:0045861	BP	GO:0045861	negative regulation of proteolysis	20/648	352/17653	0.0361034011474594	0.29191548381958	0.263083847143777	CST1/SPOCK3/PI16/CST2/SERPINA4/SERPINA9/CST4/SPINK2/MAGEA3/C3P1/NLRP7/SERPINB7/WFDC10A/AHSG/WFIKKN2/CSTL1/PTTG3P/F2/CST5/CPB2	20
GO:0001708	BP	GO:0001708	cell fate specification	7/648	85/17653	0.0365357969859544	0.294811207386665	0.265693568582069	FEV/NKX2-2/ASCL1/SIX1/DMRTA2/DMRT3/POU3F2	7
GO:1901606	BP	GO:1901606	alpha-amino acid catabolic process	8/648	104/17653	0.0375040916283408	0.302010636439174	0.272181931129989	DAO/TAT/ASPA/GAD1/HMGCLL1/PAH/NOS1/UROC1	8
GO:0051384	BP	GO:0051384	response to glucocorticoid	10/648	143/17653	0.0381113918752577	0.305043482303431	0.274915231698094	ADIPOQ/BCHE/NEFL/WNT7B/TAT/UGT1A1/SSTR3/NPAS4/APOA2/TRIM63	10
GO:0007271	BP	GO:0007271	synaptic transmission, cholinergic	4/648	35/17653	0.0382917209486551	0.305043482303431	0.274915231698094	SLC5A7/CHRM2/RIC3/CHRNA6	4
GO:0044331	BP	GO:0044331	cell-cell adhesion mediated by cadherin	4/648	35/17653	0.0382917209486551	0.305043482303431	0.274915231698094	CDH19/NEXMIF/CDH3/CDH22	4
GO:0071392	BP	GO:0071392	cellular response to estradiol stimulus	4/648	35/17653	0.0382917209486551	0.305043482303431	0.274915231698094	SFRP1/UGT1A1/CRHBP/SSTR3	4
GO:1903523	BP	GO:1903523	negative regulation of blood circulation	4/648	35/17653	0.0382917209486551	0.305043482303431	0.274915231698094	ATP1A2/ADRA1A/SPX/LEP	4
GO:0055008	BP	GO:0055008	cardiac muscle tissue morphogenesis	6/648	68/17653	0.0383566330332493	0.305043482303431	0.274915231698094	WNT2/COL11A1/HAND1/TNNI3/LRP2/ANKRD1	6
GO:0021515	BP	GO:0021515	cell differentiation in spinal cord	5/648	51/17653	0.0384954117466043	0.305043482303431	0.274915231698094	PHOX2A/NKX2-2/ASCL1/DMRT3/LHX5	5
GO:0031638	BP	GO:0031638	zymogen activation	5/648	51/17653	0.0384954117466043	0.305043482303431	0.274915231698094	GRIN2A/FGB/FGA/FGG/CPB2	5
GO:0003206	BP	GO:0003206	cardiac chamber morphogenesis	9/648	124/17653	0.0390615486031972	0.308913043734448	0.278402607889007	NPY2R/WNT2/COL11A1/HAND1/TNNI3/NPY5R/LRP2/TBX5/FGF8	9
GO:0014013	BP	GO:0014013	regulation of gliogenesis	8/648	105/17653	0.0393509278778523	0.310582870129371	0.279907510425489	CNTN2/PTPRZ1/ASPA/NKX2-2/P2RY12/ABCC8/F2/LRP2	8
GO:0002438	BP	GO:0002438	acute inflammatory response to antigenic stimulus	3/648	21/17653	0.0400393677672194	0.311679000070315	0.280895378825136	ELANE/CNR1/NPY5R	3
GO:0030825	BP	GO:0030825	positive regulation of cGMP metabolic process	3/648	21/17653	0.0400393677672194	0.311679000070315	0.280895378825136	GUCA2B/NOS1/NPPC	3
GO:0031281	BP	GO:0031281	positive regulation of cyclase activity	3/648	21/17653	0.0400393677672194	0.311679000070315	0.280895378825136	GUCA2B/DRD5/NOS1	3
GO:0042749	BP	GO:0042749	regulation of circadian sleep/wake cycle	3/648	21/17653	0.0400393677672194	0.311679000070315	0.280895378825136	NPY2R/NLGN1/CSF2	3
GO:0048485	BP	GO:0048485	sympathetic nervous system development	3/648	21/17653	0.0400393677672194	0.311679000070315	0.280895378825136	PHOX2B/PHOX2A/ASCL1	3
GO:0051349	BP	GO:0051349	positive regulation of lyase activity	3/648	21/17653	0.0400393677672194	0.311679000070315	0.280895378825136	GUCA2B/DRD5/NOS1	3
GO:0061436	BP	GO:0061436	establishment of skin barrier	3/648	21/17653	0.0400393677672194	0.311679000070315	0.280895378825136	KRT16/KRT1/ALOXE3	3
GO:0014706	BP	GO:0014706	striated muscle tissue development	21/648	379/17653	0.0406094394391479	0.313611545725473	0.282637052610602	PHOX2B/SGCG/P2RX2/WNT2/COL19A1/COL11A1/HAND1/SMYD1/KCNK2/WT1/TNNI3/DNER/ERBB4/FGF20/SIX1/DMRTA2/LRP2/TBX5/FGF8/ANKRD33/ANKRD1	21
GO:0007411	BP	GO:0007411	axon guidance	15/648	248/17653	0.0406741532242616	0.313611545725473	0.282637052610602	LGI1/NRXN1/FEZF1/SEMA3E/CNTN2/LMX1A/DPYSL5/UNC5D/GBX2/EPHA5/GFRA2/GAP43/NKX2-1/FGF8/EPHA8	15
GO:0006026	BP	GO:0006026	aminoglycan catabolic process	6/648	69/17653	0.0407616014091547	0.313611545725473	0.282637052610602	OGN/HPSE2/OMD/GPC5/NCAN/PGLYRP3	6
GO:0035914	BP	GO:0035914	skeletal muscle cell differentiation	6/648	69/17653	0.0407616014091547	0.313611545725473	0.282637052610602	PHOX2B/SMYD1/SIX1/DMRTA2/ANKRD33/ANKRD1	6
GO:0048708	BP	GO:0048708	astrocyte differentiation	6/648	69/17653	0.0407616014091547	0.313611545725473	0.282637052610602	PLP1/CNTN2/NKX2-2/F2/POU3F2/GCM1	6
GO:0051966	BP	GO:0051966	regulation of synaptic transmission, glutamatergic	6/648	69/17653	0.0407616014091547	0.313611545725473	0.282637052610602	NPY2R/NRXN1/ATP1A2/NLGN1/CNR1/CACNG7	6
GO:0000768	BP	GO:0000768	syncytium formation by plasma membrane fusion	5/648	52/17653	0.0413561822540391	0.316957613028061	0.285652638653686	ADGRB3/NOS1/ERVFRD-1/DCSTAMP/GCM1	5
GO:0060425	BP	GO:0060425	lung morphogenesis	5/648	52/17653	0.0413561822540391	0.316957613028061	0.285652638653686	RSPO2/WNT2/WNT7B/NKX2-1/FGF8	5
GO:0001501	BP	GO:0001501	skeletal system development	26/648	493/17653	0.0415199616738765	0.317599706831001	0.286231314733812	MYOC/BMP3/COL10A1/RSPO2/SFRP1/COL19A1/WNT7B/COL11A1/HAND1/MMP13/COMP/ZBTB16/AMELX/IRX5/SHOX/SIX1/LEP/NCAN/HOXC11/AHSG/NPPC/IFITM5/WFIKKN2/HES7/FGF8/EN1	26
GO:0043267	BP	GO:0043267	negative regulation of potassium ion transport	4/648	36/17653	0.0418726933888032	0.319068316225621	0.287554873883305	CASQ2/KCNE2/NOS1/HCRT	4
GO:0086091	BP	GO:0086091	regulation of heart rate by cardiac conduction	4/648	36/17653	0.0418726933888032	0.319068316225621	0.287554873883305	CTNNA3/SCN2B/KCNE2/HCN4	4
GO:0097485	BP	GO:0097485	neuron projection guidance	15/648	250/17653	0.0431218715208859	0.327957528616699	0.295566124822527	LGI1/NRXN1/FEZF1/SEMA3E/CNTN2/LMX1A/DPYSL5/UNC5D/GBX2/EPHA5/GFRA2/GAP43/NKX2-1/FGF8/EPHA8	15
GO:0010811	BP	GO:0010811	positive regulation of cell-substrate adhesion	8/648	107/17653	0.0432244506833121	0.328109118953631	0.295702743026221	MYOC/NPY2R/SFRP1/FGB/VWC2/VIT/FGA/FGG	8
GO:0034764	BP	GO:0034764	positive regulation of transmembrane transport	12/648	187/17653	0.0433762233587942	0.328632837279414	0.296174735228087	ADIPOQ/PIRT/FGF19/NR1H4/KCNA1/FXYD1/HTR3A/KCNE2/NOS1/ABCC8/KCNC1/F2	12
GO:0061178	BP	GO:0061178	regulation of insulin secretion involved in cellular response to glucose stimulus	5/648	53/17653	0.0443421314493785	0.334380558669223	0.301354771023913	GCG/NRXN1/NR1H4/EPHA5/RFX6	5
GO:0098900	BP	GO:0098900	regulation of action potential	5/648	53/17653	0.0443421314493785	0.334380558669223	0.301354771023913	CNR1/CTNNA3/KCNB1/ADRA1A/HCN4	5
GO:0097479	BP	GO:0097479	synaptic vesicle localization	9/648	127/17653	0.0443875451936222	0.334380558669223	0.301354771023913	SYT10/RIMS4/SYT4/NLGN1/SYT9/SNAP25/RPH3A/RIMS2/SYT6	9
GO:0003416	BP	GO:0003416	endochondral bone growth	3/648	22/17653	0.0451349784584236	0.336815534736733	0.303549251642623	MMP13/COMP/NPPC	3
GO:0021895	BP	GO:0021895	cerebral cortex neuron differentiation	3/648	22/17653	0.0451349784584236	0.336815534736733	0.303549251642623	CNTN2/ASCL1/NKX2-1	3
GO:0030826	BP	GO:0030826	regulation of cGMP biosynthetic process	3/648	22/17653	0.0451349784584236	0.336815534736733	0.303549251642623	GUCA2B/NOS1/NPPC	3
GO:0035590	BP	GO:0035590	purinergic nucleotide receptor signaling pathway	3/648	22/17653	0.0451349784584236	0.336815534736733	0.303549251642623	P2RX2/P2RY4/P2RY12	3
GO:0043090	BP	GO:0043090	amino acid import	3/648	22/17653	0.0451349784584236	0.336815534736733	0.303549251642623	ATP1A2/SLC17A7/SLC7A3	3
GO:0019218	BP	GO:0019218	regulation of steroid metabolic process	8/648	108/17653	0.0452523065876269	0.337057518110467	0.303767335027834	UGT1A8/FGF19/NR1H4/AGTR1/UGT1A1/ACADL/LEP/APOA2	8
GO:0008306	BP	GO:0008306	associative learning	6/648	71/17653	0.0458519183236607	0.340246945317632	0.306641751858579	ATP1A2/GRIN2A/SNAP25/DRD5/ABCC8/LRRN4	6
GO:0009583	BP	GO:0009583	detection of light stimulus	6/648	71/17653	0.0458519183236607	0.340246945317632	0.306641751858579	CNGB1/RP1/PPEF1/OPN4/GRK1/GNGT1	6
GO:0016331	BP	GO:0016331	morphogenesis of embryonic epithelium	10/648	148/17653	0.0463537060362736	0.343328755529863	0.309419180709533	SFRP1/WNT2/WNT7B/HAND1/SALL4/SIX1/TRIM71/PCDH8/LRP2/FGF8	10
GO:0050769	BP	GO:0050769	positive regulation of neurogenesis	23/648	430/17653	0.0464423784899298	0.343344958296129	0.309433783176069	PHOX2B/BRINP3/FEZF1/NEUROD1/SYT4/NLGN1/NEFL/CNR1/NAP1L2/ASPA/NKX2-2/CUX2/ASCL1/SEZ6/VWC2/FGF20/IL1RAPL1/DMRTA2/BRINP2/ALKAL1/RIMS2/LRP2/ANKRD1	23
GO:0051588	BP	GO:0051588	regulation of neurotransmitter transport	7/648	90/17653	0.0474354191962263	0.346378707092491	0.312167897496322	RIMS4/SYT4/ATP1A2/NLGN1/NOS1/RIMS2/HCRT	7
GO:0003229	BP	GO:0003229	ventricular cardiac muscle tissue development	5/648	54/17653	0.0474538374405481	0.346378707092491	0.312167897496322	COL11A1/HAND1/TNNI3/LRP2/TBX5	5
GO:0006949	BP	GO:0006949	syncytium formation	5/648	54/17653	0.0474538374405481	0.346378707092491	0.312167897496322	ADGRB3/NOS1/ERVFRD-1/DCSTAMP/GCM1	5
GO:0022029	BP	GO:0022029	telencephalon cell migration	5/648	54/17653	0.0474538374405481	0.346378707092491	0.312167897496322	CNTN2/POU3F3/NRG3/NKX2-1/POU3F2	5
GO:0060043	BP	GO:0060043	regulation of cardiac muscle cell proliferation	5/648	54/17653	0.0474538374405481	0.346378707092491	0.312167897496322	WNT2/KCNK2/ERBB4/FGF20/TBX5	5
GO:0043010	BP	GO:0043010	camera-type eye development	17/648	297/17653	0.0476406148002703	0.346378707092491	0.312167897496322	SLC17A8/NEUROD1/GPM6A/WNT2/MAB21L1/WNT7B/STRA6/PRSS56/RP1/IRX5/CELF4/WT1/SLC17A7/CRYBA2/PTF1A/PAX4/SIX3	17
GO:0097305	BP	GO:0097305	response to alcohol	12/648	191/17653	0.0495338187145055	0.346378707092491	0.312167897496322	ADIPOQ/ADCYAP1R1/SFRP1/CNR1/P2RY4/GRIN2A/UGT1A1/HTR3A/CRHBP/PENK/LEP/NPPC	12
GO:0046676	BP	GO:0046676	negative regulation of insulin secretion	4/648	38/17653	0.0495824732188705	0.346378707092491	0.312167897496322	SFRP1/KCNB1/ABCC8/STXBP5L	4
GO:0050873	BP	GO:0050873	brown fat cell differentiation	4/648	38/17653	0.0495824732188705	0.346378707092491	0.312167897496322	VSTM2A/ADIPOQ/ADRB3/LEP	4
GO:0051346	BP	GO:0051346	negative regulation of hydrolase activity	24/648	456/17653	0.0496521792596009	0.346378707092491	0.312167897496322	CST1/SLC7A14/SPOCK3/PI16/CST2/SERPINA4/SERPINA9/CST4/SPINK2/MAGEA3/PPP1R1A/TNNI3/NOS1/C3P1/NLRP7/TMEM132D/SERPINB7/APOA2/WFDC10A/AHSG/WFIKKN2/CSTL1/PTTG3P/CST5	24
GO:0003084	BP	GO:0003084	positive regulation of systemic arterial blood pressure	2/648	10/17653	0.0497971541968078	0.346378707092491	0.312167897496322	ADRA1A/SPX	2
GO:0003211	BP	GO:0003211	cardiac ventricle formation	2/648	10/17653	0.0497971541968078	0.346378707092491	0.312167897496322	HAND1/TBX5	2
GO:0003263	BP	GO:0003263	cardioblast proliferation	2/648	10/17653	0.0497971541968078	0.346378707092491	0.312167897496322	SIX1/TBX5	2
GO:0006828	BP	GO:0006828	manganese ion transport	2/648	10/17653	0.0497971541968078	0.346378707092491	0.312167897496322	SLC30A10/TRPC7	2
GO:0021548	BP	GO:0021548	pons development	2/648	10/17653	0.0497971541968078	0.346378707092491	0.312167897496322	PHOX2A/ASCL1	2
GO:0021877	BP	GO:0021877	forebrain neuron fate commitment	2/648	10/17653	0.0497971541968078	0.346378707092491	0.312167897496322	ASCL1/NKX2-1	2
GO:0035845	BP	GO:0035845	photoreceptor cell outer segment organization	2/648	10/17653	0.0497971541968078	0.346378707092491	0.312167897496322	CNGB1/RP1	2
GO:0042428	BP	GO:0042428	serotonin metabolic process	2/648	10/17653	0.0497971541968078	0.346378707092491	0.312167897496322	GRIN2A/TPH1	2
GO:0042908	BP	GO:0042908	xenobiotic transport	2/648	10/17653	0.0497971541968078	0.346378707092491	0.312167897496322	ABCB5/ABCA8	2
GO:0050966	BP	GO:0050966	detection of mechanical stimulus involved in sensory perception of pain	2/648	10/17653	0.0497971541968078	0.346378707092491	0.312167897496322	KCNA1/PHF24	2
GO:0051124	BP	GO:0051124	synaptic growth at neuromuscular junction	2/648	10/17653	0.0497971541968078	0.346378707092491	0.312167897496322	MUSK/SIX1	2
GO:0051918	BP	GO:0051918	negative regulation of fibrinolysis	2/648	10/17653	0.0497971541968078	0.346378707092491	0.312167897496322	F2/CPB2	2
GO:0051956	BP	GO:0051956	negative regulation of amino acid transport	2/648	10/17653	0.0497971541968078	0.346378707092491	0.312167897496322	NPY5R/LEP	2
GO:0061088	BP	GO:0061088	regulation of sequestering of zinc ion	2/648	10/17653	0.0497971541968078	0.346378707092491	0.312167897496322	SLC30A10/SLC30A8	2
GO:0061140	BP	GO:0061140	lung secretory cell differentiation	2/648	10/17653	0.0497971541968078	0.346378707092491	0.312167897496322	ASCL1/NKX2-1	2
GO:0070857	BP	GO:0070857	regulation of bile acid biosynthetic process	2/648	10/17653	0.0497971541968078	0.346378707092491	0.312167897496322	FGF19/NR1H4	2
GO:0090193	BP	GO:0090193	positive regulation of glomerulus development	2/648	10/17653	0.0497971541968078	0.346378707092491	0.312167897496322	ADIPOQ/SERPINB7	2
GO:0090394	BP	GO:0090394	negative regulation of excitatory postsynaptic potential	2/648	10/17653	0.0497971541968078	0.346378707092491	0.312167897496322	NPY2R/CELF4	2
GO:0097105	BP	GO:0097105	presynaptic membrane assembly	2/648	10/17653	0.0497971541968078	0.346378707092491	0.312167897496322	NLGN1/IL1RAPL1	2
GO:0098598	BP	GO:0098598	learned vocalization behavior or vocal learning	2/648	10/17653	0.0497971541968078	0.346378707092491	0.312167897496322	NRXN1/STRA6	2
GO:1901660	BP	GO:1901660	calcium ion export	2/648	10/17653	0.0497971541968078	0.346378707092491	0.312167897496322	ATP2B3/SLC8A3	2
GO:1902713	BP	GO:1902713	regulation of interferon-gamma secretion	2/648	10/17653	0.0497971541968078	0.346378707092491	0.312167897496322	NR1H4/IL36RN	2
GO:1904338	BP	GO:1904338	regulation of dopaminergic neuron differentiation	2/648	10/17653	0.0497971541968078	0.346378707092491	0.312167897496322	SFRP1/FGF20	2
GO:2001023	BP	GO:2001023	regulation of response to drug	7/648	91/17653	0.0498387615123308	0.346378707092491	0.312167897496322	NPY2R/GALR1/SYT4/ATP1A2/CNR1/FGF20/CHRNA6	7
GO:0050728	BP	GO:0050728	negative regulation of inflammatory response	9/648	130/17653	0.0501788289026618	0.346378707092491	0.312167897496322	ADIPOQ/ELANE/NR1H4/NPY5R/KRT1/CXCL17/NLRP7/F2/ACOD1	9
GO:0015813	BP	GO:0015813	L-glutamate transmembrane transport	3/648	23/17653	0.0505350945902865	0.346378707092491	0.312167897496322	SLC17A8/ATP1A2/SLC17A7	3
GO:0016338	BP	GO:0016338	calcium-independent cell-cell adhesion via plasma membrane cell-adhesion molecules	3/648	23/17653	0.0505350945902865	0.346378707092491	0.312167897496322	CLDN8/CLDN2/CLDN16	3
GO:0021680	BP	GO:0021680	cerebellar Purkinje cell layer development	3/648	23/17653	0.0505350945902865	0.346378707092491	0.312167897496322	SEZ6L/SEZ6/LHX5	3
GO:0033561	BP	GO:0033561	regulation of water loss via skin	3/648	23/17653	0.0505350945902865	0.346378707092491	0.312167897496322	KRT16/KRT1/ALOXE3	3
GO:0034505	BP	GO:0034505	tooth mineralization	3/648	23/17653	0.0505350945902865	0.346378707092491	0.312167897496322	ENAM/AMELX/MMP20	3
GO:0072243	BP	GO:0072243	metanephric nephron epithelium development	3/648	23/17653	0.0505350945902865	0.346378707092491	0.312167897496322	ADIPOQ/WNT7B/POU3F3	3
GO:0086012	BP	GO:0086012	membrane depolarization during cardiac muscle cell action potential	3/648	23/17653	0.0505350945902865	0.346378707092491	0.312167897496322	ATP1A2/SCN2B/HCN4	3
GO:0030801	BP	GO:0030801	positive regulation of cyclic nucleotide metabolic process	5/648	55/17653	0.0506916949170623	0.346378707092491	0.312167897496322	GUCA2B/CHGA/DRD5/NOS1/NPPC	5
GO:0046928	BP	GO:0046928	regulation of neurotransmitter secretion	5/648	55/17653	0.0506916949170623	0.346378707092491	0.312167897496322	RIMS4/SYT4/NLGN1/RIMS2/HCRT	5
GO:0001990	BP	GO:0001990	regulation of systemic arterial blood pressure by hormone	4/648	39/17653	0.0537101441138123	0.365744892164382	0.329621341234717	CMA1/CTSG/AGTR1/DRD5	4
GO:0071377	BP	GO:0071377	cellular response to glucagon stimulus	4/648	39/17653	0.0537101441138123	0.365744892164382	0.329621341234717	GCG/GLP2R/GNG13/GNG8	4
GO:0010043	BP	GO:0010043	response to zinc ion	5/648	56/17653	0.0540559175039498	0.367469165223768	0.331175312898207	SLC30A10/SLC30A8/KCNK3/ABCC8/KRT14	5
GO:0031623	BP	GO:0031623	receptor internalization	7/648	93/17653	0.0548730730954501	0.372386496049465	0.335606973371903	CNTN2/SNAP25/SH3GL2/CACNG7/GRIA1/RSPO1/APELA	7
GO:0007210	BP	GO:0007210	serotonin receptor signaling pathway	3/648	24/17653	0.056233126536625	0.374368119737136	0.337392877896467	HTR4/HTR1D/HTR7	3
GO:0010714	BP	GO:0010714	positive regulation of collagen metabolic process	3/648	24/17653	0.056233126536625	0.374368119737136	0.337392877896467	AMELX/SERPINB7/F2	3
GO:0010996	BP	GO:0010996	response to auditory stimulus	3/648	24/17653	0.056233126536625	0.374368119737136	0.337392877896467	NRXN1/STRA6/KCNC1	3
GO:0032196	BP	GO:0032196	transposition	3/648	24/17653	0.056233126536625	0.374368119737136	0.337392877896467	AICDA/PIWIL1/TEX19	3
GO:0032967	BP	GO:0032967	positive regulation of collagen biosynthetic process	3/648	24/17653	0.056233126536625	0.374368119737136	0.337392877896467	AMELX/SERPINB7/F2	3
GO:0035588	BP	GO:0035588	G-protein coupled purinergic receptor signaling pathway	3/648	24/17653	0.056233126536625	0.374368119737136	0.337392877896467	CNTN2/P2RY4/P2RY12	3
GO:0060259	BP	GO:0060259	regulation of feeding behavior	3/648	24/17653	0.056233126536625	0.374368119737136	0.337392877896467	NPY2R/INSL5/CNR1	3
GO:0060914	BP	GO:0060914	heart formation	3/648	24/17653	0.056233126536625	0.374368119737136	0.337392877896467	SIX1/LRP2/TBX5	3
GO:0098664	BP	GO:0098664	G-protein coupled serotonin receptor signaling pathway	3/648	24/17653	0.056233126536625	0.374368119737136	0.337392877896467	HTR4/HTR1D/HTR7	3
GO:1901018	BP	GO:1901018	positive regulation of potassium ion transmembrane transporter activity	3/648	24/17653	0.056233126536625	0.374368119737136	0.337392877896467	KCNA1/ABCC8/KCNC1	3
GO:0071772	BP	GO:0071772	response to BMP	11/648	174/17653	0.0562966668723098	0.374368119737136	0.337392877896467	VSTM2A/PHOX2B/BMP3/SFRP5/SFRP1/TMEM100/VWC2/AMHR2/TDGF1P3/LRP2/FGF8	11
GO:0071773	BP	GO:0071773	cellular response to BMP stimulus	11/648	174/17653	0.0562966668723098	0.374368119737136	0.337392877896467	VSTM2A/PHOX2B/BMP3/SFRP5/SFRP1/TMEM100/VWC2/AMHR2/TDGF1P3/LRP2/FGF8	11
GO:0001503	BP	GO:0001503	ossification	20/648	371/17653	0.0564693780717275	0.374888680509629	0.337862024407326	MYOC/BMP3/RSPO2/CASR/IBSP/SFRP1/WNT7B/COL11A1/MMP13/ZBTB16/TPH1/AMELX/OMD/PENK/LEP/AHSG/NPPC/IFITM5/ATP6V0A4/CALCA	20
GO:0060420	BP	GO:0060420	regulation of heart growth	6/648	75/17653	0.0571706102134435	0.377407071905354	0.34013168166679	WNT2/KCNK2/WT1/ERBB4/FGF20/TBX5	6
GO:0021782	BP	GO:0021782	glial cell development	7/648	94/17653	0.0575048224141589	0.377407071905354	0.34013168166679	MYOC/PLP1/CNTN2/ASPA/NKX2-2/ASCL1/POU3F2	7
GO:0021885	BP	GO:0021885	forebrain cell migration	5/648	57/17653	0.0575465405399273	0.377407071905354	0.34013168166679	CNTN2/POU3F3/NRG3/NKX2-1/POU3F2	5
GO:0034381	BP	GO:0034381	plasma lipoprotein particle clearance	5/648	57/17653	0.0575465405399273	0.377407071905354	0.34013168166679	ADIPOQ/NR1H4/LIPC/ABCC8/APOA2	5
GO:0001659	BP	GO:0001659	temperature homeostasis	4/648	40/17653	0.0580182961336693	0.377407071905354	0.34013168166679	CNR1/ADRB3/ACADL/HCRT	4
GO:0003009	BP	GO:0003009	skeletal muscle contraction	4/648	40/17653	0.0580182961336693	0.377407071905354	0.34013168166679	CASQ2/TNNT3/TNNI3/SLC8A3	4
GO:0046189	BP	GO:0046189	phenol-containing compound biosynthetic process	4/648	40/17653	0.0580182961336693	0.377407071905354	0.34013168166679	DAO/CDH3/TPH1/PAH	4
GO:0050832	BP	GO:0050832	defense response to fungus	4/648	40/17653	0.0580182961336693	0.377407071905354	0.34013168166679	CHGA/ELANE/CTSG/IL36RN	4
GO:0090184	BP	GO:0090184	positive regulation of kidney development	4/648	40/17653	0.0580182961336693	0.377407071905354	0.34013168166679	ADIPOQ/WT1/SIX1/SERPINB7	4
GO:0003264	BP	GO:0003264	regulation of cardioblast proliferation	2/648	11/17653	0.0594154710178453	0.377407071905354	0.34013168166679	SIX1/TBX5	2
GO:0006558	BP	GO:0006558	L-phenylalanine metabolic process	2/648	11/17653	0.0594154710178453	0.377407071905354	0.34013168166679	TAT/PAH	2
GO:0006559	BP	GO:0006559	L-phenylalanine catabolic process	2/648	11/17653	0.0594154710178453	0.377407071905354	0.34013168166679	TAT/PAH	2
GO:0010872	BP	GO:0010872	regulation of cholesterol esterification	2/648	11/17653	0.0594154710178453	0.377407071905354	0.34013168166679	AGTR1/APOA2	2
GO:0015791	BP	GO:0015791	polyol transport	2/648	11/17653	0.0594154710178453	0.377407071905354	0.34013168166679	SLC5A11/AQP2	2
GO:0016322	BP	GO:0016322	neuron remodeling	2/648	11/17653	0.0594154710178453	0.377407071905354	0.34013168166679	ADGRB3/EPHA8	2
GO:0031284	BP	GO:0031284	positive regulation of guanylate cyclase activity	2/648	11/17653	0.0594154710178453	0.377407071905354	0.34013168166679	GUCA2B/NOS1	2
GO:0034372	BP	GO:0034372	very-low-density lipoprotein particle remodeling	2/648	11/17653	0.0594154710178453	0.377407071905354	0.34013168166679	LIPC/APOA2	2
GO:0042482	BP	GO:0042482	positive regulation of odontogenesis	2/648	11/17653	0.0594154710178453	0.377407071905354	0.34013168166679	ENAM/AMELX	2
GO:0046689	BP	GO:0046689	response to mercury ion	2/648	11/17653	0.0594154710178453	0.377407071905354	0.34013168166679	TAT/AQP2	2
GO:0051593	BP	GO:0051593	response to folic acid	2/648	11/17653	0.0594154710178453	0.377407071905354	0.34013168166679	BCHE/ASCL1	2
GO:0060439	BP	GO:0060439	trachea morphogenesis	2/648	11/17653	0.0594154710178453	0.377407071905354	0.34013168166679	RSPO2/WNT7B	2
GO:0070050	BP	GO:0070050	neuron cellular homeostasis	2/648	11/17653	0.0594154710178453	0.377407071905354	0.34013168166679	SCGN/SLC17A7	2
GO:0072070	BP	GO:0072070	loop of Henle development	2/648	11/17653	0.0594154710178453	0.377407071905354	0.34013168166679	WNT7B/POU3F3	2
GO:0097104	BP	GO:0097104	postsynaptic membrane assembly	2/648	11/17653	0.0594154710178453	0.377407071905354	0.34013168166679	NRXN1/NLGN1	2
GO:1902221	BP	GO:1902221	erythrose 4-phosphate/phosphoenolpyruvate family amino acid metabolic process	2/648	11/17653	0.0594154710178453	0.377407071905354	0.34013168166679	TAT/PAH	2
GO:1902222	BP	GO:1902222	erythrose 4-phosphate/phosphoenolpyruvate family amino acid catabolic process	2/648	11/17653	0.0594154710178453	0.377407071905354	0.34013168166679	TAT/PAH	2
GO:1990403	BP	GO:1990403	embryonic brain development	2/648	11/17653	0.0594154710178453	0.377407071905354	0.34013168166679	EN2/EN1	2
GO:0070167	BP	GO:0070167	regulation of biomineral tissue development	6/648	76/17653	0.0602396635351	0.382031093026114	0.344299001775357	ENAM/AMELX/OMD/MMP20/AHSG/IFITM5	6
GO:0001101	BP	GO:0001101	response to acid chemical	18/648	329/17653	0.060551586539258	0.383396807912048	0.345529829005184	SST/BRINP3/ADIPOQ/SFRP1/WNT2/BCHE/P2RY4/WNT7B/AKR1C4/NR1H4/GLRA4/CPEB1/ASCL1/SIX1/LEP/BRINP2/AQP2/GPRC6A	18
GO:2001259	BP	GO:2001259	positive regulation of cation channel activity	5/648	58/17653	0.0611634242471474	0.385367048883449	0.347305475050999	PIRT/KCNA1/KCNE2/ABCC8/KCNC1	5
GO:0046717	BP	GO:0046717	acid secretion	8/648	115/17653	0.0611924324404934	0.385367048883449	0.347305475050999	ABCB11/SYT4/SNAP25/SLC17A7/NPY5R/PLA2G2C/LEP/PLA2G3	8
GO:0060627	BP	GO:0060627	regulation of vesicle-mediated transport	25/648	490/17653	0.0614791566208938	0.385367048883449	0.347305475050999	ADIPOQ/SYT10/RIMS4/SYT4/CD177/NLGN1/SNAP91/SLC30A8/KCNB1/SYT9/CALY/RPH3A/FGB/SH3GL2/LGI3/RSPO1/IL1RAPL1/STXBP5L/FGA/APELA/SFTPD/AHSG/RIMS2/SYT6/FGG	25
GO:0042157	BP	GO:0042157	lipoprotein metabolic process	12/648	198/17653	0.0616960102627005	0.385367048883449	0.347305475050999	NOTUM/CWH43/LY6G6D/RAET1L/GP2/NTNG1/ULBP2/LY6D/LEP/APOA2/PRSS41/CNTN5	12
GO:0097164	BP	GO:0097164	ammonium ion metabolic process	12/648	198/17653	0.0616960102627005	0.385367048883449	0.347305475050999	DAO/SLC5A7/BCHE/AKR1C4/GRIN2A/ENPP6/TPH1/LIPC/SNCB/ACADL/PLA2G3/APOA2	12
GO:0003081	BP	GO:0003081	regulation of systemic arterial blood pressure by renin-angiotensin	3/648	25/17653	0.062221732577907	0.385367048883449	0.347305475050999	CMA1/CTSG/AGTR1	3
GO:0007214	BP	GO:0007214	gamma-aminobutyric acid signaling pathway	3/648	25/17653	0.062221732577907	0.385367048883449	0.347305475050999	GABRG2/HTR4/PHF24	3
GO:0022410	BP	GO:0022410	circadian sleep/wake cycle process	3/648	25/17653	0.062221732577907	0.385367048883449	0.347305475050999	NPY2R/NLGN1/CSF2	3
GO:0030878	BP	GO:0030878	thyroid gland development	3/648	25/17653	0.062221732577907	0.385367048883449	0.347305475050999	SIX1/NKX2-1/FGF8	3
GO:0035640	BP	GO:0035640	exploration behavior	3/648	25/17653	0.062221732577907	0.385367048883449	0.347305475050999	SLC4A10/GAD1/PENK	3
GO:0045922	BP	GO:0045922	negative regulation of fatty acid metabolic process	3/648	25/17653	0.062221732577907	0.385367048883449	0.347305475050999	UGT1A8/CNR1/ACADL	3
GO:0050974	BP	GO:0050974	detection of mechanical stimulus involved in sensory perception	3/648	25/17653	0.062221732577907	0.385367048883449	0.347305475050999	COL11A1/KCNA1/PHF24	3
GO:0060351	BP	GO:0060351	cartilage development involved in endochondral bone morphogenesis	3/648	25/17653	0.062221732577907	0.385367048883449	0.347305475050999	MMP13/COMP/NPPC	3
GO:2000300	BP	GO:2000300	regulation of synaptic vesicle exocytosis	3/648	25/17653	0.062221732577907	0.385367048883449	0.347305475050999	RIMS4/NLGN1/RIMS2	3
GO:0035136	BP	GO:0035136	forelimb morphogenesis	4/648	41/17653	0.0625054628072381	0.3859201980478	0.347803991293775	RSPO2/ZBTB16/TBX5/EN1	4
GO:1904036	BP	GO:1904036	negative regulation of epithelial cell apoptotic process	4/648	41/17653	0.0625054628072381	0.3859201980478	0.347803991293775	NEUROD1/FGB/FGA/FGG	4
GO:0034767	BP	GO:0034767	positive regulation of ion transmembrane transport	9/648	136/17653	0.0632003071337252	0.389604377827468	0.351124295435652	PIRT/KCNA1/FXYD1/HTR3A/KCNE2/NOS1/ABCC8/KCNC1/F2	9
GO:0014855	BP	GO:0014855	striated muscle cell proliferation	6/648	77/17653	0.0634048560186923	0.39025934634761	0.3517145746349	WNT2/KCNK2/ERBB4/FGF20/SIX1/TBX5	6
GO:0048738	BP	GO:0048738	cardiac muscle tissue development	13/648	221/17653	0.0644567530036117	0.396119674031484	0.356996094931198	SGCG/WNT2/COL11A1/HAND1/KCNK2/WT1/TNNI3/ERBB4/FGF20/LRP2/TBX5/FGF8/ANKRD1	13
GO:0042267	BP	GO:0042267	natural killer cell mediated cytotoxicity	5/648	59/17653	0.0649062572606067	0.397038276309104	0.35782396955446	CADM3/RAET1L/ULBP1/ULBP2/LEP	5
GO:0099132	BP	GO:0099132	ATP hydrolysis coupled cation transmembrane transport	5/648	59/17653	0.0649062572606067	0.397038276309104	0.35782396955446	ABCB11/ATP1A2/ATP2B3/ATP2B2/ATP6V0A4	5
GO:1902041	BP	GO:1902041	regulation of extrinsic apoptotic signaling pathway via death domain receptors	5/648	59/17653	0.0649062572606067	0.397038276309104	0.35782396955446	SFRP1/MAL/FGB/FGA/FGG	5
GO:0071229	BP	GO:0071229	cellular response to acid chemical	12/648	200/17653	0.0655043863364685	0.400080636547354	0.360565844789727	BRINP3/SFRP1/WNT2/P2RY4/WNT7B/AKR1C4/NR1H4/CPEB1/SIX1/LEP/BRINP2/AQP2	12
GO:0030203	BP	GO:0030203	glycosaminoglycan metabolic process	10/648	158/17653	0.0662562492611694	0.401080655783919	0.361467095057547	SPOCK3/CHST9/HS3ST6/OGN/HPSE2/OMD/GPC5/NCAN/CHST4/PGLYRP3	10
GO:0055067	BP	GO:0055067	monovalent inorganic cation homeostasis	10/648	158/17653	0.0662562492611694	0.401080655783919	0.361467095057547	CA7/SCN7A/ATP1A2/SCNN1G/SLC4A10/AGTR1/SLC26A9/SPX/ATP6V0A4/SLC4A1	10
GO:0001570	BP	GO:0001570	vasculogenesis	6/648	78/17653	0.0666662094526843	0.401080655783919	0.361467095057547	WNT7B/TMEM100/WT1/TNNI3/APELA/TBX5	6
GO:0030193	BP	GO:0030193	regulation of blood coagulation	6/648	78/17653	0.0666662094526843	0.401080655783919	0.361467095057547	FGB/KRT1/FGA/F2/FGG/CPB2	6
GO:1900046	BP	GO:1900046	regulation of hemostasis	6/648	78/17653	0.0666662094526843	0.401080655783919	0.361467095057547	FGB/KRT1/FGA/F2/FGG/CPB2	6
GO:0010107	BP	GO:0010107	potassium ion import	4/648	42/17653	0.0671698483470046	0.401080655783919	0.361467095057547	ATP1A2/KCNE2/KCNJ16/HCN4	4
GO:0014047	BP	GO:0014047	glutamate secretion	4/648	42/17653	0.0671698483470046	0.401080655783919	0.361467095057547	SYT4/SNAP25/SLC17A7/NPY5R	4
GO:0030804	BP	GO:0030804	positive regulation of cyclic nucleotide biosynthetic process	4/648	42/17653	0.0671698483470046	0.401080655783919	0.361467095057547	GUCA2B/DRD5/NOS1/NPPC	4
GO:0042461	BP	GO:0042461	photoreceptor cell development	4/648	42/17653	0.0671698483470046	0.401080655783919	0.361467095057547	OLFM3/CNGB1/RP1/GNGT1	4
GO:1900449	BP	GO:1900449	regulation of glutamate receptor signaling pathway	4/648	42/17653	0.0671698483470046	0.401080655783919	0.361467095057547	NLGN1/FRRS1L/CRHBP/CACNG7	4
GO:0032103	BP	GO:0032103	positive regulation of response to external stimulus	16/648	289/17653	0.0678195351184834	0.401080655783919	0.361467095057547	KLK7/NPY/VEGFD/CASR/CNR1/AGTR1/CCL23/NPY5R/CXCL17/PPBP/PGC/F2/S100A7/KLK5/CPB2/ACOD1	16
GO:0043524	BP	GO:0043524	negative regulation of neuron apoptotic process	9/648	138/17653	0.0679759723759101	0.401080655783919	0.361467095057547	SLC30A10/CNTFR/NEFL/EN2/FGF20/SNCB/SIX1/FGF8/EN1	9
GO:0035883	BP	GO:0035883	enteroendocrine cell differentiation	3/648	26/17653	0.06849291283949	0.401080655783919	0.361467095057547	NEUROD1/NKX2-2/RFX6	3
GO:0042044	BP	GO:0042044	fluid transport	3/648	26/17653	0.06849291283949	0.401080655783919	0.361467095057547	AQP8/CSF2/AQP2	3
GO:0035773	BP	GO:0035773	insulin secretion involved in cellular response to glucose stimulus	5/648	60/17653	0.0687745604861461	0.401080655783919	0.361467095057547	GCG/NRXN1/NR1H4/EPHA5/RFX6	5
GO:0009063	BP	GO:0009063	cellular amino acid catabolic process	8/648	118/17653	0.0689780270355667	0.401080655783919	0.361467095057547	DAO/TAT/ASPA/GAD1/HMGCLL1/PAH/NOS1/UROC1	8
GO:0048871	BP	GO:0048871	multicellular organismal homeostasis	18/648	335/17653	0.0693781309719407	0.401080655783919	0.361467095057547	NEUROD1/CNGB1/SCNN1G/CST4/CNR1/CDH3/KRT16/ADRB3/RP1/KRT1/ACADL/DCSTAMP/SFTPD/CARTPT/CALCA/ALOXE3/AQP2/HCRT	18
GO:0002002	BP	GO:0002002	regulation of angiotensin levels in blood	2/648	12/17653	0.0696082044924735	0.401080655783919	0.361467095057547	CMA1/CTSG	2
GO:0002003	BP	GO:0002003	angiotensin maturation	2/648	12/17653	0.0696082044924735	0.401080655783919	0.361467095057547	CMA1/CTSG	2
GO:0002551	BP	GO:0002551	mast cell chemotaxis	2/648	12/17653	0.0696082044924735	0.401080655783919	0.361467095057547	VEGFD/CHGA	2
GO:0002864	BP	GO:0002864	regulation of acute inflammatory response to antigenic stimulus	2/648	12/17653	0.0696082044924735	0.401080655783919	0.361467095057547	CNR1/NPY5R	2
GO:0003207	BP	GO:0003207	cardiac chamber formation	2/648	12/17653	0.0696082044924735	0.401080655783919	0.361467095057547	HAND1/TBX5	2
GO:0006069	BP	GO:0006069	ethanol oxidation	2/648	12/17653	0.0696082044924735	0.401080655783919	0.361467095057547	ADH1B/ADH1A	2
GO:0010459	BP	GO:0010459	negative regulation of heart rate	2/648	12/17653	0.0696082044924735	0.401080655783919	0.361467095057547	ADRA1A/SPX	2
GO:0010988	BP	GO:0010988	regulation of low-density lipoprotein particle clearance	2/648	12/17653	0.0696082044924735	0.401080655783919	0.361467095057547	NR1H4/ABCC8	2
GO:0014831	BP	GO:0014831	gastro-intestinal system smooth muscle contraction	2/648	12/17653	0.0696082044924735	0.401080655783919	0.361467095057547	HTR1D/SPX	2
GO:0015747	BP	GO:0015747	urate transport	2/648	12/17653	0.0696082044924735	0.401080655783919	0.361467095057547	SLC17A1/SLC22A11	2
GO:0032119	BP	GO:0032119	sequestering of zinc ion	2/648	12/17653	0.0696082044924735	0.401080655783919	0.361467095057547	SLC30A10/SLC30A8	2
GO:0042340	BP	GO:0042340	keratan sulfate catabolic process	2/648	12/17653	0.0696082044924735	0.401080655783919	0.361467095057547	OGN/OMD	2
GO:0045161	BP	GO:0045161	neuronal ion channel clustering	2/648	12/17653	0.0696082044924735	0.401080655783919	0.361467095057547	MYOC/CNTN2	2
GO:0045414	BP	GO:0045414	regulation of interleukin-8 biosynthetic process	2/648	12/17653	0.0696082044924735	0.401080655783919	0.361467095057547	ELANE/APOA2	2
GO:0045779	BP	GO:0045779	negative regulation of bone resorption	2/648	12/17653	0.0696082044924735	0.401080655783919	0.361467095057547	CARTPT/CALCA	2
GO:0048266	BP	GO:0048266	behavioral response to pain	2/648	12/17653	0.0696082044924735	0.401080655783919	0.361467095057547	P2RX2/PIRT	2
GO:0051712	BP	GO:0051712	positive regulation of killing of cells of other organism	2/648	12/17653	0.0696082044924735	0.401080655783919	0.361467095057547	FCER2/PGLYRP3	2
GO:0051938	BP	GO:0051938	L-glutamate import	2/648	12/17653	0.0696082044924735	0.401080655783919	0.361467095057547	ATP1A2/SLC17A7	2
GO:0099590	BP	GO:0099590	neurotransmitter receptor internalization	2/648	12/17653	0.0696082044924735	0.401080655783919	0.361467095057547	SNAP25/CACNG7	2
GO:1900452	BP	GO:1900452	regulation of long term synaptic depression	2/648	12/17653	0.0696082044924735	0.401080655783919	0.361467095057547	SORCS3/KCNB1	2
GO:1901722	BP	GO:1901722	regulation of cell proliferation involved in kidney development	2/648	12/17653	0.0696082044924735	0.401080655783919	0.361467095057547	WT1/SERPINB7	2
GO:1904251	BP	GO:1904251	regulation of bile acid metabolic process	2/648	12/17653	0.0696082044924735	0.401080655783919	0.361467095057547	FGF19/NR1H4	2
GO:0007492	BP	GO:0007492	endoderm development	6/648	79/17653	0.0700236488575263	0.402889689803449	0.363097456089599	COL11A1/MMP8/NKX2-1/APELA/HOXC11/FGF8	6
GO:0048568	BP	GO:0048568	embryonic organ development	22/648	428/17653	0.071173148133011	0.408910851068095	0.368523924905331	NEUROD1/OTX1/WNT2/WNT7B/COL11A1/HAND1/HMX2/GBX2/STRA6/EN2/IRX5/ZIC1/HMX3/SIX1/MYO3A/APELA/HOXC11/CSF2/SIX3/FGF8/EN1/GCM1	22
GO:0021983	BP	GO:0021983	pituitary gland development	4/648	43/17653	0.0720093446947636	0.413117194274872	0.372314819923185	NKX2-1/POU3F2/SIX3/FGF8	4
GO:0046622	BP	GO:0046622	positive regulation of organ growth	5/648	61/17653	0.0727676912568804	0.416865417445621	0.375692842078129	WNT2/WT1/ERBB4/TBX5/FGF8	5
GO:0030282	BP	GO:0030282	bone mineralization	7/648	100/17653	0.0749145415238339	0.426792610635112	0.384639555494828	RSPO2/IBSP/MMP13/OMD/LEP/AHSG/IFITM5	7
GO:0007628	BP	GO:0007628	adult walking behavior	3/648	27/17653	0.0750380962779114	0.426792610635112	0.384639555494828	CNTN2/ZIC1/DMRT3	3
GO:0010882	BP	GO:0010882	regulation of cardiac muscle contraction by calcium ion signaling	3/648	27/17653	0.0750380962779114	0.426792610635112	0.384639555494828	ATP1A2/CASQ2/TNNI3	3
GO:0042745	BP	GO:0042745	circadian sleep/wake cycle	3/648	27/17653	0.0750380962779114	0.426792610635112	0.384639555494828	NPY2R/NLGN1/CSF2	3
GO:0045822	BP	GO:0045822	negative regulation of heart contraction	3/648	27/17653	0.0750380962779114	0.426792610635112	0.384639555494828	ATP1A2/ADRA1A/SPX	3
GO:0006775	BP	GO:0006775	fat-soluble vitamin metabolic process	4/648	44/17653	0.0770215486790785	0.434036799099929	0.391168256699101	LRAT/CRABP1/CYP11A1/LRP2	4
GO:0021517	BP	GO:0021517	ventral spinal cord development	4/648	44/17653	0.0770215486790785	0.434036799099929	0.391168256699101	PHOX2A/NKX2-2/ASCL1/DMRT3	4
GO:0031018	BP	GO:0031018	endocrine pancreas development	4/648	44/17653	0.0770215486790785	0.434036799099929	0.391168256699101	NEUROD1/NKX2-2/RFX6/PAX4	4
GO:0044060	BP	GO:0044060	regulation of endocrine process	4/648	44/17653	0.0770215486790785	0.434036799099929	0.391168256699101	GALR1/AGTR1/CRHBP/LEP	4
GO:0048512	BP	GO:0048512	circadian behavior	4/648	44/17653	0.0770215486790785	0.434036799099929	0.391168256699101	NPY2R/NLGN1/CSF2/SIX3	4
GO:0060415	BP	GO:0060415	muscle tissue morphogenesis	6/648	81/17653	0.0770260086414901	0.434036799099929	0.391168256699101	WNT2/COL11A1/HAND1/TNNI3/LRP2/ANKRD1	6
GO:0051216	BP	GO:0051216	cartilage development	11/648	184/17653	0.0770770638200125	0.434036799099929	0.391168256699101	BMP3/RSPO2/WNT7B/COL11A1/HAND1/MMP13/COMP/ZBTB16/AMELX/LEP/NPPC	11
GO:0007204	BP	GO:0007204	positive regulation of cytosolic calcium ion concentration	16/648	295/17653	0.0781216937841517	0.436810769111432	0.393668249823613	NPY2R/GALR1/P2RX2/ADCYAP1R1/ATP1A2/CASQ2/P2RY4/AGTR1/GRIN2A/ADRA1A/RIC3/NOS1/SLC8A3/CALCA/F2/HCRT	16
GO:0061138	BP	GO:0061138	morphogenesis of a branching epithelium	11/648	185/17653	0.079389020734107	0.436810769111432	0.393668249823613	SEMA3E/RSPO2/CASR/SFRP1/WNT2/GBX2/WT1/SIX1/NKX2-1/FGF8/GCM1	11
GO:0001973	BP	GO:0001973	adenosine receptor signaling pathway	2/648	13/17653	0.0803203681237646	0.436810769111432	0.393668249823613	CNTN2/P2RY12	2
GO:0005513	BP	GO:0005513	detection of calcium ion	2/648	13/17653	0.0803203681237646	0.436810769111432	0.393668249823613	CASR/CASQ2	2
GO:0014819	BP	GO:0014819	regulation of skeletal muscle contraction	2/648	13/17653	0.0803203681237646	0.436810769111432	0.393668249823613	CASQ2/SLC8A3	2
GO:0021978	BP	GO:0021978	telencephalon regionalization	2/648	13/17653	0.0803203681237646	0.436810769111432	0.393668249823613	DMRTA2/SIX3	2
GO:0031223	BP	GO:0031223	auditory behavior	2/648	13/17653	0.0803203681237646	0.436810769111432	0.393668249823613	NRXN1/STRA6	2
GO:0031282	BP	GO:0031282	regulation of guanylate cyclase activity	2/648	13/17653	0.0803203681237646	0.436810769111432	0.393668249823613	GUCA2B/NOS1	2
GO:0034370	BP	GO:0034370	triglyceride-rich lipoprotein particle remodeling	2/648	13/17653	0.0803203681237646	0.436810769111432	0.393668249823613	LIPC/APOA2	2
GO:0042228	BP	GO:0042228	interleukin-8 biosynthetic process	2/648	13/17653	0.0803203681237646	0.436810769111432	0.393668249823613	ELANE/APOA2	2
GO:0042759	BP	GO:0042759	long-chain fatty acid biosynthetic process	2/648	13/17653	0.0803203681237646	0.436810769111432	0.393668249823613	PLP1/ALOXE3	2
GO:0044130	BP	GO:0044130	negative regulation of growth of symbiont in host	2/648	13/17653	0.0803203681237646	0.436810769111432	0.393668249823613	ELANE/CTSG	2
GO:0046415	BP	GO:0046415	urate metabolic process	2/648	13/17653	0.0803203681237646	0.436810769111432	0.393668249823613	SLC17A1/SLC22A11	2
GO:0051709	BP	GO:0051709	regulation of killing of cells of other organism	2/648	13/17653	0.0803203681237646	0.436810769111432	0.393668249823613	FCER2/PGLYRP3	2
GO:0060452	BP	GO:0060452	positive regulation of cardiac muscle contraction	2/648	13/17653	0.0803203681237646	0.436810769111432	0.393668249823613	CHGA/ADRA1A	2
GO:0071391	BP	GO:0071391	cellular response to estrogen stimulus	2/648	13/17653	0.0803203681237646	0.436810769111432	0.393668249823613	SFRP1/CRHBP	2
GO:0072044	BP	GO:0072044	collecting duct development	2/648	13/17653	0.0803203681237646	0.436810769111432	0.393668249823613	WNT7B/AQP2	2
GO:0086103	BP	GO:0086103	G-protein coupled receptor signaling pathway involved in heart process	2/648	13/17653	0.0803203681237646	0.436810769111432	0.393668249823613	CHGA/NOS1	2
GO:0090335	BP	GO:0090335	regulation of brown fat cell differentiation	2/648	13/17653	0.0803203681237646	0.436810769111432	0.393668249823613	VSTM2A/LEP	2
GO:0097531	BP	GO:0097531	mast cell migration	2/648	13/17653	0.0803203681237646	0.436810769111432	0.393668249823613	VEGFD/CHGA	2
GO:1900016	BP	GO:1900016	negative regulation of cytokine production involved in inflammatory response	2/648	13/17653	0.0803203681237646	0.436810769111432	0.393668249823613	NLRP7/F2	2
GO:1901077	BP	GO:1901077	regulation of relaxation of muscle	2/648	13/17653	0.0803203681237646	0.436810769111432	0.393668249823613	CHGA/ABCC8	2
GO:1901160	BP	GO:1901160	primary amino compound metabolic process	2/648	13/17653	0.0803203681237646	0.436810769111432	0.393668249823613	GRIN2A/TPH1	2
GO:1903539	BP	GO:1903539	protein localization to postsynaptic membrane	2/648	13/17653	0.0803203681237646	0.436810769111432	0.393668249823613	GRIN2A/SNAP25	2
GO:1904861	BP	GO:1904861	excitatory synapse assembly	2/648	13/17653	0.0803203681237646	0.436810769111432	0.393668249823613	NRXN1/NLGN1	2
GO:0046849	BP	GO:0046849	bone remodeling	6/648	82/17653	0.0806703060058066	0.438113700195694	0.394842494223827	SFRP1/TPH1/LEP/DCSTAMP/CARTPT/CALCA	6
GO:0002228	BP	GO:0002228	natural killer cell mediated immunity	5/648	63/17653	0.0811250736977999	0.43851206196175	0.395201510965926	CADM3/RAET1L/ULBP1/ULBP2/LEP	5
GO:0010644	BP	GO:0010644	cell communication by electrical coupling	3/648	28/17653	0.0818482211369412	0.43851206196175	0.395201510965926	ATP1A2/CASQ2/KCNA1	3
GO:0030823	BP	GO:0030823	regulation of cGMP metabolic process	3/648	28/17653	0.0818482211369412	0.43851206196175	0.395201510965926	GUCA2B/NOS1/NPPC	3
GO:0034368	BP	GO:0034368	protein-lipid complex remodeling	3/648	28/17653	0.0818482211369412	0.43851206196175	0.395201510965926	AGTR1/LIPC/APOA2	3
GO:0034369	BP	GO:0034369	plasma lipoprotein particle remodeling	3/648	28/17653	0.0818482211369412	0.43851206196175	0.395201510965926	AGTR1/LIPC/APOA2	3
GO:0042634	BP	GO:0042634	regulation of hair cycle	3/648	28/17653	0.0818482211369412	0.43851206196175	0.395201510965926	DKK4/CDH3/KRT17	3
GO:0048265	BP	GO:0048265	response to pain	3/648	28/17653	0.0818482211369412	0.43851206196175	0.395201510965926	P2RX2/PIRT/CALCA	3
GO:0071709	BP	GO:0071709	membrane assembly	3/648	28/17653	0.0818482211369412	0.43851206196175	0.395201510965926	NRXN1/NLGN1/IL1RAPL1	3
GO:0090659	BP	GO:0090659	walking behavior	3/648	28/17653	0.0818482211369412	0.43851206196175	0.395201510965926	CNTN2/ZIC1/DMRT3	3
GO:1902803	BP	GO:1902803	regulation of synaptic vesicle transport	3/648	28/17653	0.0818482211369412	0.43851206196175	0.395201510965926	RIMS4/NLGN1/RIMS2	3
GO:0007622	BP	GO:0007622	rhythmic behavior	4/648	45/17653	0.082203779198854	0.439461121750359	0.396056834901093	NPY2R/NLGN1/CSF2/SIX3	4
GO:0051260	BP	GO:0051260	protein homooligomerization	17/648	320/17653	0.0822467540202813	0.439461121750359	0.396056834901093	LGI1/ADIPOQ/P2RX2/RXRG/NLGN1/KCTD4/HRK/KCNB1/KCNA1/LY6G6D/TCL1A/KCNS2/KCNG3/KCNB2/ACADL/KCNC1/CALHM1	17
GO:0006342	BP	GO:0006342	chromatin silencing	8/648	123/17653	0.0832447061956508	0.442411624627488	0.398715925257545	AICDA/HIST1H2AH/HIST1H4B/HIST1H3J/HIST1H2AB/HIST1H3I/HIST1H2AL/HIST2H2AB	8
GO:0042476	BP	GO:0042476	odontogenesis	8/648	123/17653	0.0832447061956508	0.442411624627488	0.398715925257545	RSPO2/HAND1/ENAM/AMELX/DMRT3/MMP20/FGF8/KLK5	8
GO:0060359	BP	GO:0060359	response to ammonium ion	8/648	123/17653	0.0832447061956508	0.442411624627488	0.398715925257545	GABRG2/CHRM2/CNR1/LY6G6D/HTR3A/CRHBP/DRD5/PENK	8
GO:0062014	BP	GO:0062014	negative regulation of small molecule metabolic process	8/648	123/17653	0.0832447061956508	0.442411624627488	0.398715925257545	ADIPOQ/GALR1/UGT1A8/FGF19/ATCAY/CNR1/NR1H4/ACADL	8
GO:0043271	BP	GO:0043271	negative regulation of ion transport	9/648	144/17653	0.0836283410732017	0.443856302220068	0.400017916278937	ATP1A2/CASQ2/CNR1/KCNE2/NPY5R/NOS1/LEP/BEST3/HCRT	9
GO:0009612	BP	GO:0009612	response to mechanical stimulus	12/648	209/17653	0.0845269615085584	0.448026751921197	0.403776462887485	NRXN1/MMP7/ATP1A2/COL11A1/KCNA1/STRA6/ANO3/KCNK2/PHF24/PKD1L2/KCNC1/ANKRD1	12
GO:0050891	BP	GO:0050891	multicellular organismal water homeostasis	5/648	64/17653	0.0854872631796815	0.451910033053709	0.407276203725191	SCNN1G/KRT16/KRT1/ALOXE3/AQP2	5
GO:0060038	BP	GO:0060038	cardiac muscle cell proliferation	5/648	64/17653	0.0854872631796815	0.451910033053709	0.407276203725191	WNT2/KCNK2/ERBB4/FGF20/TBX5	5
GO:1904064	BP	GO:1904064	positive regulation of cation transmembrane transport	8/648	124/17653	0.0862918205123717	0.455081219098637	0.410134181019825	PIRT/KCNA1/FXYD1/KCNE2/NOS1/ABCC8/KCNC1/F2	8
GO:0007605	BP	GO:0007605	sensory perception of sound	9/648	145/17653	0.0864310426197412	0.455081219098637	0.410134181019825	SLC17A8/P2RX2/COL11A1/ATP2B2/SIX1/MYO3A/ATP6V0A4/CNTN5/LRP2	9
GO:0060402	BP	GO:0060402	calcium ion transport into cytosol	9/648	145/17653	0.0864310426197412	0.455081219098637	0.410134181019825	P2RX2/ADCYAP1R1/ATP1A2/CASQ2/GRIN2A/ADRA1A/NOS1/SLC8A3/F2	9
GO:0007212	BP	GO:0007212	dopamine receptor signaling pathway	4/648	46/17653	0.0875530943561771	0.458425743909856	0.413148376918892	NSG2/ALK/CALY/DRD5	4
GO:0048806	BP	GO:0048806	genitalia development	4/648	46/17653	0.0875530943561771	0.458425743909856	0.413148376918892	STRA6/WT1/LRP2/FGF8	4
GO:2000179	BP	GO:2000179	positive regulation of neural precursor cell proliferation	4/648	46/17653	0.0875530943561771	0.458425743909856	0.413148376918892	ASCL1/DMRTA2/LHX5/LRP2	4
GO:0048638	BP	GO:0048638	regulation of developmental growth	17/648	323/17653	0.0877271443736564	0.458425743909856	0.413148376918892	SEMA3E/SYT4/MUSK/SFRP1/WNT2/ADRB3/KCNK2/WT1/ERBB4/FGF20/SIX1/LEP/NPPC/RIMS2/POU3F2/TBX5/FGF8	17
GO:0030324	BP	GO:0030324	lung development	10/648	167/17653	0.0882408797420881	0.458425743909856	0.413148376918892	RSPO2/WNT2/WNT7B/STRA6/ASCL1/NKX2-1/AARD/SFTPD/TBX5/FGF8	10
GO:0051224	BP	GO:0051224	negative regulation of protein transport	10/648	167/17653	0.0882408797420881	0.458425743909856	0.413148376918892	ADIPOQ/SYT4/SFRP1/NR1H4/KCNB1/ABCC8/NLRP7/STXBP5L/APOA2/IL36RN	10
GO:0050818	BP	GO:0050818	regulation of coagulation	6/648	84/17653	0.088242890437804	0.458425743909856	0.413148376918892	FGB/KRT1/FGA/F2/FGG/CPB2	6
GO:0009072	BP	GO:0009072	aromatic amino acid family metabolic process	3/648	29/17653	0.0889138092721887	0.458425743909856	0.413148376918892	TAT/TPH1/PAH	3
GO:0010743	BP	GO:0010743	regulation of macrophage derived foam cell differentiation	3/648	29/17653	0.0889138092721887	0.458425743909856	0.413148376918892	ADIPOQ/AGTR1/CSF2	3
GO:0018146	BP	GO:0018146	keratan sulfate biosynthetic process	3/648	29/17653	0.0889138092721887	0.458425743909856	0.413148376918892	OGN/OMD/CHST4	3
GO:0034367	BP	GO:0034367	protein-containing complex remodeling	3/648	29/17653	0.0889138092721887	0.458425743909856	0.413148376918892	AGTR1/LIPC/APOA2	3
GO:0035116	BP	GO:0035116	embryonic hindlimb morphogenesis	3/648	29/17653	0.0889138092721887	0.458425743909856	0.413148376918892	RSPO2/ZBTB16/FGF8	3
GO:0035774	BP	GO:0035774	positive regulation of insulin secretion involved in cellular response to glucose stimulus	3/648	29/17653	0.0889138092721887	0.458425743909856	0.413148376918892	GCG/NR1H4/RFX6	3
GO:0051968	BP	GO:0051968	positive regulation of synaptic transmission, glutamatergic	3/648	29/17653	0.0889138092721887	0.458425743909856	0.413148376918892	NRXN1/NLGN1/CACNG7	3
GO:0060441	BP	GO:0060441	epithelial tube branching involved in lung morphogenesis	3/648	29/17653	0.0889138092721887	0.458425743909856	0.413148376918892	RSPO2/WNT2/NKX2-1	3
GO:0070528	BP	GO:0070528	protein kinase C signaling	3/648	29/17653	0.0889138092721887	0.458425743909856	0.413148376918892	ADRA1A/SEZ6L/SEZ6	3
GO:0007585	BP	GO:0007585	respiratory gaseous exchange	5/648	65/17653	0.0899701657792588	0.460045398438858	0.414608062917587	PHOX2B/PHOX2A/ATP1A2/NLGN1/SFTPD	5
GO:0007512	BP	GO:0007512	adult heart development	2/648	14/17653	0.0915002274101973	0.460045398438858	0.414608062917587	ADRA1A/APELA	2
GO:0014048	BP	GO:0014048	regulation of glutamate secretion	2/648	14/17653	0.0915002274101973	0.460045398438858	0.414608062917587	SYT4/NPY5R	2
GO:0016540	BP	GO:0016540	protein autoprocessing	2/648	14/17653	0.0915002274101973	0.460045398438858	0.414608062917587	PCSK2/KLK6	2
GO:0021527	BP	GO:0021527	spinal cord association neuron differentiation	2/648	14/17653	0.0915002274101973	0.460045398438858	0.414608062917587	ASCL1/LHX5	2
GO:0021794	BP	GO:0021794	thalamus development	2/648	14/17653	0.0915002274101973	0.460045398438858	0.414608062917587	GBX2/PTCHD1	2
GO:0030299	BP	GO:0030299	intestinal cholesterol absorption	2/648	14/17653	0.0915002274101973	0.460045398438858	0.414608062917587	LEP/APOA2	2
GO:0034433	BP	GO:0034433	steroid esterification	2/648	14/17653	0.0915002274101973	0.460045398438858	0.414608062917587	AGTR1/APOA2	2
GO:0034434	BP	GO:0034434	sterol esterification	2/648	14/17653	0.0915002274101973	0.460045398438858	0.414608062917587	AGTR1/APOA2	2
GO:0034435	BP	GO:0034435	cholesterol esterification	2/648	14/17653	0.0915002274101973	0.460045398438858	0.414608062917587	AGTR1/APOA2	2
GO:0035461	BP	GO:0035461	vitamin transmembrane transport	2/648	14/17653	0.0915002274101973	0.460045398438858	0.414608062917587	STRA6/LRP2	2
GO:0035589	BP	GO:0035589	G-protein coupled purinergic nucleotide receptor signaling pathway	2/648	14/17653	0.0915002274101973	0.460045398438858	0.414608062917587	P2RY4/P2RY12	2
GO:0035864	BP	GO:0035864	response to potassium ion	2/648	14/17653	0.0915002274101973	0.460045398438858	0.414608062917587	CRHBP/KCNC1	2
GO:0044126	BP	GO:0044126	regulation of growth of symbiont in host	2/648	14/17653	0.0915002274101973	0.460045398438858	0.414608062917587	ELANE/CTSG	2
GO:0048853	BP	GO:0048853	forebrain morphogenesis	2/648	14/17653	0.0915002274101973	0.460045398438858	0.414608062917587	OTX1/FGF8	2
GO:0051917	BP	GO:0051917	regulation of fibrinolysis	2/648	14/17653	0.0915002274101973	0.460045398438858	0.414608062917587	F2/CPB2	2
GO:0072109	BP	GO:0072109	glomerular mesangium development	2/648	14/17653	0.0915002274101973	0.460045398438858	0.414608062917587	WT1/SERPINB7	2
GO:0072216	BP	GO:0072216	positive regulation of metanephros development	2/648	14/17653	0.0915002274101973	0.460045398438858	0.414608062917587	ADIPOQ/WT1	2
GO:0072488	BP	GO:0072488	ammonium transmembrane transport	2/648	14/17653	0.0915002274101973	0.460045398438858	0.414608062917587	SLC18A3/RHBG	2
GO:0046620	BP	GO:0046620	regulation of organ growth	7/648	105/17653	0.0915455578757425	0.460045398438858	0.414608062917587	WNT2/KCNK2/WT1/ERBB4/FGF20/TBX5/FGF8	7
GO:0060485	BP	GO:0060485	mesenchyme development	14/648	257/17653	0.0922505460420076	0.463002108453565	0.417272747350833	PHOX2B/SEMA3E/SFRP1/WNT2/HAND1/TMEM100/GBX2/AMELX/WT1/ERBB4/SIX1/NKX2-1/TBX5/FGF8	14
GO:0001755	BP	GO:0001755	neural crest cell migration	4/648	47/17653	0.093066308469788	0.463579980708982	0.417793544857438	PHOX2B/SEMA3E/GBX2/ERBB4	4
GO:0007140	BP	GO:0007140	male meiotic nuclear division	4/648	47/17653	0.093066308469788	0.463579980708982	0.417793544857438	TEX11/DPEP3/CCNA1/TEX19	4
GO:0016339	BP	GO:0016339	calcium-dependent cell-cell adhesion via plasma membrane cell adhesion molecules	4/648	47/17653	0.093066308469788	0.463579980708982	0.417793544857438	CDH19/NLGN1/CDH3/CDH22	4
GO:0035094	BP	GO:0035094	response to nicotine	4/648	47/17653	0.093066308469788	0.463579980708982	0.417793544857438	ATP1A2/CNR1/PENK/CHRNA6	4
GO:0060986	BP	GO:0060986	endocrine hormone secretion	4/648	47/17653	0.093066308469788	0.463579980708982	0.417793544857438	GALR1/AGTR1/CRHBP/LEP	4
GO:1902475	BP	GO:1902475	L-alpha-amino acid transmembrane transport	4/648	47/17653	0.093066308469788	0.463579980708982	0.417793544857438	SLC17A8/ATP1A2/SLC17A7/SLC7A3	4
GO:0006029	BP	GO:0006029	proteoglycan metabolic process	6/648	86/17653	0.0961900964755949	0.475732737040486	0.428746009068172	SPOCK3/CHST9/COL11A1/CHST8/HS6ST3/NCAN	6
GO:0003016	BP	GO:0003016	respiratory system process	3/648	30/17653	0.0962250347212872	0.475732737040486	0.428746009068172	PHOX2B/ATP1A2/NLGN1	3
GO:0009065	BP	GO:0009065	glutamine family amino acid catabolic process	3/648	30/17653	0.0962250347212872	0.475732737040486	0.428746009068172	DAO/GAD1/NOS1	3
GO:0010719	BP	GO:0010719	negative regulation of epithelial to mesenchymal transition	3/648	30/17653	0.0962250347212872	0.475732737040486	0.428746009068172	SFRP1/NKX2-1/TBX5	3
GO:0032689	BP	GO:0032689	negative regulation of interferon-gamma production	3/648	30/17653	0.0962250347212872	0.475732737040486	0.428746009068172	NR1H4/PGLYRP3/IL36RN	3
GO:0048384	BP	GO:0048384	retinoic acid receptor signaling pathway	3/648	30/17653	0.0962250347212872	0.475732737040486	0.428746009068172	RXRG/ZNF536/PTF1A	3
GO:0006024	BP	GO:0006024	glycosaminoglycan biosynthetic process	7/648	107/17653	0.098732656139018	0.485145835848118	0.437229403698198	CHST9/HS3ST6/OGN/OMD/GPC5/NCAN/CHST4	7
GO:0008542	BP	GO:0008542	visual learning	4/648	48/17653	0.0987400089081308	0.485145835848118	0.437229403698198	ATP1A2/GRIN2A/ABCC8/LRRN4	4
GO:0021545	BP	GO:0021545	cranial nerve development	4/648	48/17653	0.0987400089081308	0.485145835848118	0.437229403698198	PHOX2B/PHOX2A/NKX2-2/SIX1	4
GO:0045214	BP	GO:0045214	sarcomere organization	4/648	48/17653	0.0987400089081308	0.485145835848118	0.437229403698198	CASQ2/TNNT3/MYBPHL/ANKRD1	4
GO:0055010	BP	GO:0055010	ventricular cardiac muscle tissue morphogenesis	4/648	48/17653	0.0987400089081308	0.485145835848118	0.437229403698198	COL11A1/HAND1/TNNI3/LRP2	4
GO:0008406	BP	GO:0008406	gonad development	12/648	215/17653	0.0989453299343287	0.485456770296629	0.437509628062638	DMRTA1/SFRP1/TEX11/IRX5/WT1/NKX2-1/LEP/AMHR2/AFP/LRP2/TEX19/FGF8	12
GO:0030323	BP	GO:0030323	respiratory tube development	10/648	171/17653	0.099271245110899	0.485456770296629	0.437509628062638	RSPO2/WNT2/WNT7B/STRA6/ASCL1/NKX2-1/AARD/SFTPD/TBX5/FGF8	10
GO:1904950	BP	GO:1904950	negative regulation of establishment of protein localization	10/648	171/17653	0.099271245110899	0.485456770296629	0.437509628062638	ADIPOQ/SYT4/SFRP1/NR1H4/KCNB1/ABCC8/NLRP7/STXBP5L/APOA2/IL36RN	10
GO:0019748	BP	GO:0019748	secondary metabolic process	5/648	67/17653	0.0992924175014767	0.485456770296629	0.437509628062638	UGT1A8/CDH3/AKR1C4/CYP11A1/UGT1A7	5
GO:0048644	BP	GO:0048644	muscle organ morphogenesis	6/648	87/17653	0.100302348717087	0.489597570679744	0.441241453729404	WNT2/COL11A1/HAND1/TNNI3/LRP2/ANKRD1	6
GO:0043523	BP	GO:0043523	regulation of neuron apoptotic process	11/648	194/17653	0.102134119333923	0.489597570679744	0.441241453729404	SLC30A10/CNTFR/NEFL/KCNB1/EN2/ASCL1/FGF20/SNCB/SIX1/FGF8/EN1	11
GO:0006022	BP	GO:0006022	aminoglycan metabolic process	10/648	172/17653	0.102149595810213	0.489597570679744	0.441241453729404	SPOCK3/CHST9/HS3ST6/OGN/HPSE2/OMD/GPC5/NCAN/CHST4/PGLYRP3	10
GO:0043279	BP	GO:0043279	response to alkaloid	7/648	108/17653	0.102439215018817	0.489597570679744	0.441241453729404	BCHE/CASQ2/CNR1/HTR3A/CRHBP/DRD5/PENK	7
GO:0051928	BP	GO:0051928	positive regulation of calcium ion transport	7/648	108/17653	0.102439215018817	0.489597570679744	0.441241453729404	GCG/P2RX2/ADCYAP1R1/CASR/KCNE2/F2/HCRT	7
GO:1904659	BP	GO:1904659	glucose transmembrane transport	7/648	108/17653	0.102439215018817	0.489597570679744	0.441241453729404	ADIPOQ/TRARG1/FGF19/NR1H4/SLC5A11/LEP/PPBP	7
GO:0030326	BP	GO:0030326	embryonic limb morphogenesis	8/648	129/17653	0.102489421519918	0.489597570679744	0.441241453729404	RSPO2/SP8/ZBTB16/SALL4/HOXC11/TBX5/FGF8/EN1	8
GO:0035113	BP	GO:0035113	embryonic appendage morphogenesis	8/648	129/17653	0.102489421519918	0.489597570679744	0.441241453729404	RSPO2/SP8/ZBTB16/SALL4/HOXC11/TBX5/FGF8/EN1	8
GO:0007638	BP	GO:0007638	mechanosensory behavior	2/648	15/17653	0.103099135790495	0.489597570679744	0.441241453729404	NRXN1/STRA6	2
GO:0021542	BP	GO:0021542	dentate gyrus development	2/648	15/17653	0.103099135790495	0.489597570679744	0.441241453729404	NEUROD1/LMX1A	2
GO:0036376	BP	GO:0036376	sodium ion export across plasma membrane	2/648	15/17653	0.103099135790495	0.489597570679744	0.441241453729404	ATP1A2/FXYD1	2
GO:0042074	BP	GO:0042074	cell migration involved in gastrulation	2/648	15/17653	0.103099135790495	0.489597570679744	0.441241453729404	APELA/FGF8	2
GO:0046628	BP	GO:0046628	positive regulation of insulin receptor signaling pathway	2/648	15/17653	0.103099135790495	0.489597570679744	0.441241453729404	NR1H4/LEP	2
GO:0050961	BP	GO:0050961	detection of temperature stimulus involved in sensory perception	2/648	15/17653	0.103099135790495	0.489597570679744	0.441241453729404	PRDM12/CALCA	2
GO:0050965	BP	GO:0050965	detection of temperature stimulus involved in sensory perception of pain	2/648	15/17653	0.103099135790495	0.489597570679744	0.441241453729404	PRDM12/CALCA	2
GO:0051481	BP	GO:0051481	negative regulation of cytosolic calcium ion concentration	2/648	15/17653	0.103099135790495	0.489597570679744	0.441241453729404	ATP1A2/KCNK3	2
GO:0051969	BP	GO:0051969	regulation of transmission of nerve impulse	2/648	15/17653	0.103099135790495	0.489597570679744	0.441241453729404	CARTPT/HCRT	2
GO:0060080	BP	GO:0060080	inhibitory postsynaptic potential	2/648	15/17653	0.103099135790495	0.489597570679744	0.441241453729404	NPAS4/RIMS2	2
GO:0071599	BP	GO:0071599	otic vesicle development	2/648	15/17653	0.103099135790495	0.489597570679744	0.441241453729404	SIX1/FGF8	2
GO:0072075	BP	GO:0072075	metanephric mesenchyme development	2/648	15/17653	0.103099135790495	0.489597570679744	0.441241453729404	WT1/SIX1	2
GO:0097106	BP	GO:0097106	postsynaptic density organization	2/648	15/17653	0.103099135790495	0.489597570679744	0.441241453729404	NRXN1/NLGN1	2
GO:0098856	BP	GO:0098856	intestinal lipid absorption	2/648	15/17653	0.103099135790495	0.489597570679744	0.441241453729404	LEP/APOA2	2
GO:0099084	BP	GO:0099084	postsynaptic specialization organization	2/648	15/17653	0.103099135790495	0.489597570679744	0.441241453729404	NRXN1/NLGN1	2
GO:2000846	BP	GO:2000846	regulation of corticosteroid hormone secretion	2/648	15/17653	0.103099135790495	0.489597570679744	0.441241453729404	GALR1/AGTR1	2
GO:2000352	BP	GO:2000352	negative regulation of endothelial cell apoptotic process	3/648	31/17653	0.103771786876028	0.491793818647911	0.443220784723386	FGB/FGA/FGG	3
GO:0070588	BP	GO:0070588	calcium ion transmembrane transport	16/648	308/17653	0.10380937532165	0.491793818647911	0.443220784723386	GPM6A/ATP1A2/CASQ2/ATP2B3/GRIN2A/P2RY12/KCNE2/TRPC7/CACNG7/NOS1/ATP2B2/PKD1L2/IL1RAPL1/SLC8A3/F2/CALHM1	16
GO:0030104	BP	GO:0030104	water homeostasis	5/648	68/17653	0.104128590871971	0.491878167738341	0.443296802901398	SCNN1G/KRT16/KRT1/ALOXE3/AQP2	5
GO:0032024	BP	GO:0032024	positive regulation of insulin secretion	5/648	68/17653	0.104128590871971	0.491878167738341	0.443296802901398	GCG/CASR/SLC30A8/NR1H4/RFX6	5
GO:0032414	BP	GO:0032414	positive regulation of ion transmembrane transporter activity	6/648	88/17653	0.104505889685467	0.491878167738341	0.443296802901398	PIRT/KCNA1/HTR3A/KCNE2/ABCC8/KCNC1	6
GO:0050885	BP	GO:0050885	neuromuscular process controlling balance	4/648	49/17653	0.10457057268795	0.491878167738341	0.443296802901398	NRXN1/NEFL/HMX3/GPR88	4
GO:0060421	BP	GO:0060421	positive regulation of heart growth	4/648	49/17653	0.10457057268795	0.491878167738341	0.443296802901398	WNT2/WT1/ERBB4/TBX5	4
GO:1900024	BP	GO:1900024	regulation of substrate adhesion-dependent cell spreading	4/648	49/17653	0.10457057268795	0.491878167738341	0.443296802901398	MYOC/FGB/FGA/FGG	4
GO:0021987	BP	GO:0021987	cerebral cortex development	7/648	109/17653	0.10622042328487	0.49904743247448	0.449757980374058	NPY/NEFL/POU3F3/ASCL1/NKX2-1/DMRTA2/POU3F2	7
GO:1902495	CC	GO:1902495	transmembrane transporter complex	44/694	321/18698	6.43817785698908e-14	2.67184381065047e-11	2.27030482325405e-11	GABRG2/SCN7A/BEST4/OLFM3/CNTN2/DPP6/ATP1A2/NLGN1/CNGB1/SCNN1G/CASQ2/BEST2/CNGA3/SCN2B/SCN11A/KCNB1/KCNA1/GRIN2A/DPP10/FXYD1/HTR3A/GLRA4/SNAP25/KCNE2/KCNK2/CACNG7/VWC2/KCNS2/GRIA1/KCNQ5/KCNG3/NOS1/GRIA4/KCNB2/ABCC8/GRIA2/GRIA3/CLCNKB/KCNIP1/KCNJ16/KCNC1/HCN4/BEST3/CHRNA6	44
GO:1990351	CC	GO:1990351	transporter complex	44/694	329/18698	1.5555885272259e-13	3.22784619399373e-11	2.7427481927404e-11	GABRG2/SCN7A/BEST4/OLFM3/CNTN2/DPP6/ATP1A2/NLGN1/CNGB1/SCNN1G/CASQ2/BEST2/CNGA3/SCN2B/SCN11A/KCNB1/KCNA1/GRIN2A/DPP10/FXYD1/HTR3A/GLRA4/SNAP25/KCNE2/KCNK2/CACNG7/VWC2/KCNS2/GRIA1/KCNQ5/KCNG3/NOS1/GRIA4/KCNB2/ABCC8/GRIA2/GRIA3/CLCNKB/KCNIP1/KCNJ16/KCNC1/HCN4/BEST3/CHRNA6	44
GO:0034702	CC	GO:0034702	ion channel complex	41/694	296/18698	3.31013513045659e-13	4.57902026379828e-11	3.8908605919402e-11	GABRG2/SCN7A/BEST4/OLFM3/CNTN2/DPP6/NLGN1/CNGB1/SCNN1G/CASQ2/BEST2/SCN2B/SCN11A/KCNB1/KCNA1/GRIN2A/DPP10/HTR3A/GLRA4/SNAP25/KCNE2/KCNK2/CACNG7/VWC2/KCNS2/GRIA1/KCNQ5/KCNG3/NOS1/GRIA4/KCNB2/ABCC8/GRIA2/GRIA3/CLCNKB/KCNIP1/KCNJ16/KCNC1/HCN4/BEST3/CHRNA6	41
GO:0034703	CC	GO:0034703	cation channel complex	34/694	217/18698	1.05285568690871e-12	1.09233777516779e-10	9.28175408195838e-11	SCN7A/OLFM3/CNTN2/DPP6/NLGN1/CNGB1/SCNN1G/CASQ2/SCN2B/SCN11A/KCNB1/KCNA1/GRIN2A/DPP10/HTR3A/SNAP25/KCNE2/KCNK2/CACNG7/VWC2/KCNS2/GRIA1/KCNQ5/KCNG3/NOS1/GRIA4/KCNB2/ABCC8/GRIA2/GRIA3/KCNIP1/KCNJ16/KCNC1/HCN4	34
GO:0043025	CC	GO:0043025	neuronal cell body	43/694	449/18698	1.39156640361996e-08	1.15500011500457e-06	9.81420516237238e-07	SLC17A8/PCSK2/NGB/SST/BRINP3/NRXN1/SLC5A7/ASTN1/SYT4/GPM6A/CNTN2/CHRM2/CASR/CTNND2/NRSN1/SLC4A10/CNGA3/DPYSL5/KCNB1/KCNA1/TMEM100/KIF1A/TUBB4A/EPHA5/HTR3A/SEZ6L/DDN/GLRA4/RIC3/CRHBP/KCNK2/ASCL1/SEZ6/PENK/DNER/GRIA1/GRIA4/KCNB2/SLC8A3/KCNC1/BRINP2/CALCA/PVALB	43
GO:0008076	CC	GO:0008076	voltage-gated potassium channel complex	17/694	92/18698	4.14626935426136e-08	2.8678363033641e-06	2.43684251522378e-06	CNTN2/DPP6/KCNB1/KCNA1/DPP10/SNAP25/KCNE2/KCNK2/KCNS2/KCNQ5/KCNG3/KCNB2/ABCC8/KCNIP1/KCNJ16/KCNC1/HCN4	17
GO:0034705	CC	GO:0034705	potassium channel complex	17/694	99/18698	1.2742304495492e-07	7.55436623661313e-06	6.41905564810501e-06	CNTN2/DPP6/KCNB1/KCNA1/DPP10/SNAP25/KCNE2/KCNK2/KCNS2/KCNQ5/KCNG3/KCNB2/ABCC8/KCNIP1/KCNJ16/KCNC1/HCN4	17
GO:0098794	CC	GO:0098794	postsynapse	39/694	450/18698	8.73175901826346e-07	4.52959999072417e-05	3.84886746199771e-05	GABRG2/FRMPD4/P2RX2/MUSK/GPM6A/CHRM2/ATP1A2/NLGN1/GSG1L/ADGRB3/SORCS3/KCNB1/GRIN2A/KIF1A/HTR3A/GAP43/DDN/GLRA4/SNAP25/CPEB1/ANKS1B/SEZ6/CACNG7/SLC17A7/GRIA1/NOS1/ATP2B2/GRIA4/GRIA2/GRIA3/NPAS4/DLGAP2/IL1RAPL1/SLC8A3/LRRTM4/PCDH8/SH2D5/HCRT/CHRNA6	39
GO:0098793	CC	GO:0098793	presynapse	34/694	379/18698	2.05057039963168e-06	9.45540795385717e-05	8.03439864183171e-05	SLC17A8/NRXN1/SCGN/SLC5A7/SYT10/RIMS4/SYT4/CHRM2/CASR/NLGN1/SLC18A3/CNGB1/CNR1/KCNA1/GRIN2A/SYT9/GAD1/KIF1A/SVOP/SNAP25/RPH3A/CRHBP/KCNK2/PENK/SLC17A7/GRIA1/LGI3/ABCC8/PCDH8/RIMS2/CALCA/SYT6/HCRT/PVALB	34
GO:0097060	CC	GO:0097060	synaptic membrane	30/694	317/18698	2.78540330627921e-06	0.000115594237210587	9.82221165898457e-05	NRXN1/GABRG2/RIMS4/MUSK/CHRM2/NLGN1/GSG1L/CNR1/KCNB1/KCNA1/GRIN2A/HTR3A/DDN/GLRA4/SNAP25/CPEB1/ANKS1B/CACNG7/GRIA1/ATP2B2/GRIA4/GRIA2/GRIA3/DLGAP2/IL1RAPL1/LRRTM4/PCDH8/SH2D5/RIMS2/CHRNA6	30
GO:0031012	CC	GO:0031012	extracellular matrix	39/694	479/18698	4.00750765362792e-06	0.000151192334205053	0.000128470341049316	MYOC/CMA1/SPOCK3/SLITRK3/COL10A1/MMP7/MAMDC2/ZG16/C6orf15/IBSP/WISP2/SFRP1/WNT2/OGN/COL19A1/CTSG/WNT7B/COL11A1/PTPRZ1/EPYC/SLITRK2/ENAM/MMP13/COMP/AMELX/HPSE2/OMD/COL6A5/VWC2/VIT/KRT1/MMP8/GPC5/NCAN/SFTPD/MMP20/AHSG/ORM1/S100A7	39
GO:0043204	CC	GO:0043204	perikaryon	16/694	118/18698	7.49628150121633e-06	0.000259246401917065	0.000220285465167322	SLC17A8/PCSK2/NGB/SLC5A7/ASTN1/CTNND2/CNGA3/KCNB1/KCNA1/TMEM100/DDN/GLRA4/CRHBP/PENK/KCNB2/SLC8A3	16
GO:0005578	CC	GO:0005578	proteinaceous extracellular matrix	32/694	375/18698	1.14587305268218e-05	0.000365797936048543	0.000310823864492738	MYOC/SPOCK3/SLITRK3/COL10A1/MMP7/MAMDC2/ZG16/C6orf15/WISP2/SFRP1/WNT2/OGN/COL19A1/WNT7B/COL11A1/PTPRZ1/EPYC/SLITRK2/ENAM/MMP13/COMP/AMELX/HPSE2/OMD/COL6A5/VWC2/VIT/MMP8/GPC5/NCAN/SFTPD/MMP20	32
GO:0098878	CC	GO:0098878	neurotransmitter receptor complex	10/694	51/18698	1.49780685414677e-05	0.000427861063631566	0.000363559813104818	OLFM3/NLGN1/GRIN2A/HTR3A/CACNG7/VWC2/GRIA1/GRIA4/GRIA2/GRIA3	10
GO:0005882	CC	GO:0005882	intermediate filament	21/694	198/18698	1.57028859160737e-05	0.000427861063631566	0.000363559813104818	KRT80/KRT75/KRT9/NEFM/KRT222/NEFL/PRPH/KRT6A/KRT6B/KRT23/KRT16/INA/KRT17/KRT1/DLGAP2/KRTAP5-4/KRT83/KRT14/KRTAP3-1/KRT87P/KRT6C	21
GO:0098839	CC	GO:0098839	postsynaptic density membrane	8/694	32/18698	1.64958482363977e-05	0.000427861063631566	0.000363559813104818	GSG1L/GRIN2A/CACNG7/GRIA1/ATP2B2/GRIA4/GRIA2/GRIA3	8
GO:0031225	CC	GO:0031225	anchored component of membrane	18/694	159/18698	2.61636099414181e-05	0.000614762848827834	0.000522372997735763	CD177/CA4/CNTFR/CNTN2/ENPP6/LY6G6D/RAET1L/GFRA2/GP2/DPEP3/NTNG1/ULBP1/ULBP2/LY6D/GPC5/PRSS41/RHBG/CNTN5	18
GO:0099634	CC	GO:0099634	postsynaptic specialization membrane	8/694	34/18698	2.66644127202434e-05	0.000614762848827834	0.000522372997735763	GSG1L/GRIN2A/CACNG7/GRIA1/ATP2B2/GRIA4/GRIA2/GRIA3	8
GO:0045211	CC	GO:0045211	postsynaptic membrane	23/694	244/18698	4.22134547553022e-05	0.000906005172665005	0.000769845866436973	GABRG2/MUSK/CHRM2/NLGN1/GSG1L/KCNB1/GRIN2A/HTR3A/GLRA4/CPEB1/ANKS1B/CACNG7/GRIA1/ATP2B2/GRIA4/GRIA2/GRIA3/DLGAP2/IL1RAPL1/LRRTM4/PCDH8/SH2D5/CHRNA6	23
GO:0032281	CC	GO:0032281	AMPA glutamate receptor complex	7/694	27/18698	4.36628998874701e-05	0.000906005172665005	0.000769845866436973	OLFM3/CACNG7/VWC2/GRIA1/GRIA4/GRIA2/GRIA3	7
GO:0008328	CC	GO:0008328	ionotropic glutamate receptor complex	9/694	49/18698	6.88622742229708e-05	0.00136084970488252	0.0011563339280549	OLFM3/NLGN1/GRIN2A/CACNG7/VWC2/GRIA1/GRIA4/GRIA2/GRIA3	9
GO:0044306	CC	GO:0044306	neuron projection terminus	15/694	139/18698	0.000206446877904909	0.00385796189703297	0.00327816673558921	SLC17A8/SCGN/SYT4/CHRM2/CASR/SLC18A3/CNGB1/KCNA1/GAD1/CRHBP/KCNK2/PENK/SCRG1/CALCA/PVALB	15
GO:0045111	CC	GO:0045111	intermediate filament cytoskeleton	21/694	237/18698	0.000213814755739177	0.00385796189703297	0.00327816673558921	KRT80/KRT75/KRT9/NEFM/KRT222/NEFL/PRPH/KRT6A/KRT6B/KRT23/KRT16/INA/KRT17/KRT1/DLGAP2/KRTAP5-4/KRT83/KRT14/KRTAP3-1/KRT87P/KRT6C	21
GO:0030133	CC	GO:0030133	transport vesicle	28/694	381/18698	0.000490950506664185	0.00848935251106821	0.00721352718125009	SLC17A8/PCSK2/SCGN/SFTA2/SYT10/C2orf40/SYT4/CA4/CHGA/SLC18A3/NRSN1/SLC30A8/SCG3/NPTX1/GRIN2A/SYT9/KIF1A/SVOP/SNAP25/RPH3A/SLC17A7/GRIA1/LGI3/ABCC8/SPX/SYT6/AQP2/HCRT	28
GO:0043679	CC	GO:0043679	axon terminus	13/694	123/18698	0.000655098011898651	0.0108746269975176	0.00924032985204413	SLC17A8/SCGN/CHRM2/CASR/SLC18A3/CNGB1/KCNA1/GAD1/CRHBP/KCNK2/PENK/CALCA/PVALB	13
GO:0033267	CC	GO:0033267	axon part	26/694	353/18698	0.00074444624661215	0.0118825073978478	0.0100967405917032	MYOC/SLC17A8/STMN4/SCGN/GPM6A/CNTN2/CHRM2/CASR/SLC18A3/NRSN1/CNGB1/NEFL/CNR1/KCNA1/GAD1/KIF1A/TUBB4A/GAP43/SNAP25/CRHBP/KCNK2/PENK/GRIA1/KCNC1/CALCA/PVALB	26
GO:0045095	CC	GO:0045095	keratin filament	11/694	97/18698	0.000932018063258346	0.0143254628241561	0.0121725556020096	KRT80/KRT75/KRT6A/KRT6B/KRT1/KRTAP5-4/KRT83/KRT14/KRTAP3-1/KRT87P/KRT6C	11
GO:0031045	CC	GO:0031045	dense core granule	4/694	13/18698	0.00102891472539322	0.0152499861085066	0.0129581365792003	SYT4/SYT9/CRHBP/SPX	4
GO:0030658	CC	GO:0030658	transport vesicle membrane	17/694	203/18698	0.00154036092301955	0.0220430959673488	0.0187303415321797	SLC17A8/SCGN/SYT10/SYT4/CA4/CHGA/SLC18A3/SLC30A8/SCG3/SYT9/SVOP/RPH3A/SLC17A7/GRIA1/ABCC8/SYT6/AQP2	17
GO:0046658	CC	GO:0046658	anchored component of plasma membrane	7/694	48/18698	0.00184254398145619	0.0254885250768106	0.0216579731153622	CA4/NTNG1/ULBP1/ULBP2/GPC5/PRSS41/RHBG	7
GO:0150034	CC	GO:0150034	distal axon	20/694	268/18698	0.00249716244491794	0.0334297553109982	0.0284057527690156	SLC17A8/STMN4/SCGN/GPM6A/CHRM2/CASR/SLC18A3/NRSN1/CNGB1/NEFL/CNR1/KCNA1/GAD1/GAP43/SNAP25/CRHBP/KCNK2/PENK/CALCA/PVALB	20
GO:0001533	CC	GO:0001533	cornified envelope	8/694	65/18698	0.00269997810207842	0.0350153410113295	0.029753048164351	SPRR2D/SPRR1A/SPRR1B/SPRR2A/PRR9/KRT1/SPRR3/DSG3	8
GO:0098984	CC	GO:0098984	neuron to neuron synapse	18/694	235/18698	0.00304125069802201	0.0371409427337585	0.0315592030838532	CHRM2/NLGN1/GSG1L/SORCS3/GRIN2A/GAP43/CPEB1/ANKS1B/CACNG7/PENK/GRIA1/NOS1/ATP2B2/GRIA4/GRIA2/GRIA3/DLGAP2/SH2D5	18
GO:0097386	CC	GO:0097386	glial cell projection	4/694	17/18698	0.00304287241674166	0.0371409427337585	0.0315592030838532	SLC17A8/SCN7A/SYT4/KCNK2	4
GO:0043235	CC	GO:0043235	receptor complex	25/694	374/18698	0.00347430192038507	0.0411952941988516	0.0350042449121504	GABRG2/P2RX2/MUSK/CNTFR/ADCYAP1R1/OLFM3/NLGN1/EPHA6/GRIN2A/ALK/ADRB3/EPHA5/HTR3A/GFRA2/CACNG7/VWC2/ERBB4/GRIA1/GRIA4/GRIA2/GRIA3/LRP1B/LRP2/EPHA8/CHRNA6	25
GO:0016324	CC	GO:0016324	apical plasma membrane	21/694	300/18698	0.00419524395395945	0.0481788226792659	0.0409382513571441	CLCA4/P2RX2/CA4/CNTFR/CASR/CD300LG/SCNN1G/P2RY4/KCNA1/FXYD1/MAL/SLC17A1/KCNK2/SLC5A8/SLC26A9/SLC22A11/ATP6V0A4/AQP2/UPK2/LRP2/UPK1A	21
GO:0005771	CC	GO:0005771	multivesicular body	6/694	42/18698	0.00429546129911527	0.0481788226792659	0.0409382513571441	SLC17A8/NSG2/CD300LG/CRHBP/LRAT/SFTPD	6
GO:0070382	CC	GO:0070382	exocytic vesicle	15/694	190/18698	0.00493426508173778	0.0496463031674023	0.0421851910236646	SLC17A8/SYT10/SYT4/GRIN2A/SYT9/KIF1A/SVOP/SNAP25/RPH3A/SLC17A7/GRIA1/LGI3/ABCC8/SYT6/HCRT	15
GO:0098936	CC	GO:0098936	intrinsic component of postsynaptic membrane	3/694	10/18698	0.00502444513983349	0.0496463031674023	0.0421851910236646	NLGN1/GSG1L/GRIN2A	3
GO:0099055	CC	GO:0099055	integral component of postsynaptic membrane	3/694	10/18698	0.00502444513983349	0.0496463031674023	0.0421851910236646	NLGN1/GSG1L/GRIN2A	3
GO:0099240	CC	GO:0099240	intrinsic component of synaptic membrane	3/694	10/18698	0.00502444513983349	0.0496463031674023	0.0421851910236646	NLGN1/GSG1L/GRIN2A	3
GO:0099699	CC	GO:0099699	integral component of synaptic membrane	3/694	10/18698	0.00502444513983349	0.0496463031674023	0.0421851910236646	NLGN1/GSG1L/GRIN2A	3
GO:0016323	CC	GO:0016323	basolateral plasma membrane	16/694	210/18698	0.00529733504841005	0.0507922687963201	0.0431589348047362	CLDN8/CASR/CD300LG/SLC4A10/P2RY4/SLCO4C1/SLCO1B3/P2RY12/CLCA2/ERBB4/LPO/KCNJ16/SLCO1B1/RHBG/AQP2/SLC4A1	16
GO:0009897	CC	GO:0009897	external side of plasma membrane	20/694	287/18698	0.00538520440250141	0.0507922687963201	0.0431589348047362	ASTN1/CA4/NLGN1/SCNN1G/FCER2/EPHA5/LY6G6D/GFRA2/CXCR5/P2RY12/FGB/GRIA2/FGA/SLC22A11/IGLL1/VTCN1/F2/FGG/LRP2/FGF8	20
GO:0008021	CC	GO:0008021	synaptic vesicle	14/694	176/18698	0.00607170463399901	0.0547864523183915	0.0465528510505039	SLC17A8/SYT4/GRIN2A/SYT9/KIF1A/SVOP/SNAP25/RPH3A/SLC17A7/GRIA1/LGI3/ABCC8/SYT6/HCRT	14
GO:0032279	CC	GO:0032279	asymmetric synapse	17/694	232/18698	0.00607271519673737	0.0547864523183915	0.0465528510505039	CHRM2/NLGN1/GSG1L/SORCS3/GRIN2A/GAP43/CPEB1/ANKS1B/CACNG7/GRIA1/NOS1/ATP2B2/GRIA4/GRIA2/GRIA3/DLGAP2/SH2D5	17
GO:0097449	CC	GO:0097449	astrocyte projection	3/694	11/18698	0.00671963691730325	0.0593329642698053	0.0504160888532271	SLC17A8/SYT4/KCNK2	3
GO:0042383	CC	GO:0042383	sarcolemma	11/694	128/18698	0.00815832505761343	0.0705355187272828	0.0599350634715022	SGCG/MYOT/ATP1A2/SLC27A6/KCNB1/ADRA1A/FXYD1/SNTG2/NOS1/ABCC8/SLC8A3	11
GO:0060198	CC	GO:0060198	clathrin-sculpted vesicle	3/694	12/18698	0.00871492409556029	0.0738082812639942	0.0627159777385873	SLC18A3/GAD1/SLC17A7	3
GO:0042734	CC	GO:0042734	presynaptic membrane	8/694	79/18698	0.00889256400771014	0.0738082812639942	0.0627159777385873	NRXN1/RIMS4/CNR1/KCNA1/GRIN2A/SNAP25/PCDH8/RIMS2	8
GO:0034706	CC	GO:0034706	sodium channel complex	4/694	23/18698	0.0094923497358003	0.0772416694187672	0.0656333779461941	SCN7A/SCNN1G/SCN2B/SCN11A	4
GO:0045177	CC	GO:0045177	apical part of cell	23/694	366/18698	0.010081467950797	0.0794243160155995	0.0674880047310738	AQP8/ABCB11/CLCA4/P2RX2/CA4/CNTFR/CASR/CD300LG/SCNN1G/P2RY4/KCNA1/FXYD1/MAL/SLC17A1/KCNK2/SLC5A8/SLC26A9/SLC22A11/ATP6V0A4/AQP2/UPK2/LRP2/UPK1A	23
GO:0034707	CC	GO:0034707	chloride channel complex	6/694	50/18698	0.0101433463827151	0.0794243160155995	0.0674880047310738	GABRG2/BEST4/BEST2/GLRA4/CLCNKB/BEST3	6
GO:0014069	CC	GO:0014069	postsynaptic density	16/694	227/18698	0.010843571712304	0.0833348566778917	0.070810848413681	NLGN1/GSG1L/SORCS3/GRIN2A/GAP43/CPEB1/ANKS1B/CACNG7/GRIA1/NOS1/ATP2B2/GRIA4/GRIA2/GRIA3/DLGAP2/SH2D5	16
GO:0099572	CC	GO:0099572	postsynaptic specialization	16/694	229/18698	0.0117210213544708	0.0866749936193505	0.0736490116993847	NLGN1/GSG1L/SORCS3/GRIN2A/GAP43/CPEB1/ANKS1B/CACNG7/GRIA1/NOS1/ATP2B2/GRIA4/GRIA2/GRIA3/DLGAP2/SH2D5	16
GO:0043197	CC	GO:0043197	dendritic spine	12/694	153/18698	0.0117877419314984	0.0866749936193505	0.0736490116993847	FRMPD4/GPM6A/ATP1A2/NLGN1/DDN/ANKS1B/SEZ6/GRIA1/NOS1/GRIA4/GRIA2/SLC8A3	12
GO:0031093	CC	GO:0031093	platelet alpha granule lumen	7/694	67/18698	0.0119047581597662	0.0866749936193505	0.0736490116993847	VEGFD/FGB/FGA/PPBP/AHSG/FGG/ORM1	7
GO:0032590	CC	GO:0032590	dendrite membrane	5/694	38/18698	0.0126483292952321	0.0905009768538161	0.0769000056969648	GABRG2/KCNB1/DDN/GRIA1/KCNC1	5
GO:0044309	CC	GO:0044309	neuron spine	12/694	155/18698	0.0129699184392934	0.091229087327233	0.0775186918316375	FRMPD4/GPM6A/ATP1A2/NLGN1/DDN/ANKS1B/SEZ6/GRIA1/NOS1/GRIA4/GRIA2/SLC8A3	12
GO:0001518	CC	GO:0001518	voltage-gated sodium channel complex	3/694	14/18698	0.0136449904391789	0.094377850537654	0.0801942420548233	SCN7A/SCN2B/SCN11A	3
GO:0005788	CC	GO:0005788	endoplasmic reticulum lumen	19/694	297/18698	0.015390735665492	0.104707463953757	0.0889714658833444	GCG/COL10A1/NOTUM/BCHE/CASQ2/COL19A1/WNT7B/SCG3/COL11A1/ENAM/AMELX/PENK/LIPC/FGA/APOA2/AHSG/AFP/F2/FGG	19
GO:0097440	CC	GO:0097440	apical dendrite	3/694	15/18698	0.0165934009882274	0.1110687324212	0.0943767288804107	SLC17A8/SLC4A10/SEZ6	3
GO:0031091	CC	GO:0031091	platelet alpha granule	8/694	90/18698	0.0185924015442481	0.122473756204174	0.104067744650345	VEGFD/LY6G6F/FGB/FGA/PPBP/AHSG/FGG/ORM1	8
GO:0060076	CC	GO:0060076	excitatory synapse	4/694	30/18698	0.023964646144128	0.15539575234083	0.132042047011232	SLC17A8/NLGN1/SLC17A7/GRIA2	4
GO:0030285	CC	GO:0030285	integral component of synaptic vesicle membrane	3/694	18/18698	0.0274106439553702	0.175006419099671	0.148705517814559	SLC17A8/SYT4/SLC17A7	3
GO:0044304	CC	GO:0044304	main axon	6/694	63/18698	0.029044896517145	0.178681142606716	0.151827984206087	MYOC/CNTN2/KCNA1/TUBB4A/CRHBP/KCNC1	6
GO:0030672	CC	GO:0030672	synaptic vesicle membrane	8/694	98/18698	0.0292778739692933	0.178681142606716	0.151827984206087	SLC17A8/SYT4/SYT9/SVOP/RPH3A/SLC17A7/ABCC8/SYT6	8
GO:0099501	CC	GO:0099501	exocytic vesicle membrane	8/694	98/18698	0.0292778739692933	0.178681142606716	0.151827984206087	SLC17A8/SYT4/SYT9/SVOP/RPH3A/SLC17A7/ABCC8/SYT6	8
GO:0097730	CC	GO:0097730	non-motile cilium	10/694	136/18698	0.0303056536576064	0.182273134317488	0.154880152178462	GUCA2B/NPY2R/CNGB1/CNGA3/RP1/DRD5/SSTR3/OPN4/GRK1/GNGT1	10
GO:0042599	CC	GO:0042599	lamellar body	3/694	19/18698	0.0316741212269614	0.187782290131271	0.159561362571911	KLK7/SFTPD/KLK5	3
GO:0098802	CC	GO:0098802	plasma membrane receptor complex	12/694	179/18698	0.0351801460062621	0.205630430881673	0.17472718920827	CNTFR/OLFM3/NLGN1/GRIN2A/HTR3A/CACNG7/VWC2/GRIA1/GRIA4/GRIA2/GRIA3/CHRNA6	12
GO:0001750	CC	GO:0001750	photoreceptor outer segment	7/694	84/18698	0.0363976181787477	0.209791827002504	0.178263188448545	GUCA2B/CNGB1/CNGA3/RP1/OPN4/GRK1/GNGT1	7
GO:0005796	CC	GO:0005796	Golgi lumen	8/694	103/18698	0.0377681606607157	0.214709406495849	0.182441727777069	ZG16/OGN/WNT7B/OMD/GPC5/NCAN/F2/MUCL1	8
GO:0060170	CC	GO:0060170	ciliary membrane	7/694	85/18698	0.038449113415203	0.215626784693368	0.183221237469318	CNGB1/CNGA3/DRD5/SSTR3/OPN4/GRK1/GNGT1	7
GO:0048786	CC	GO:0048786	presynaptic active zone	4/694	35/18698	0.0396402164106628	0.219342530805668	0.186378561369432	RIMS4/GAD1/SLC17A7/RIMS2	4
GO:0072562	CC	GO:0072562	blood microparticle	12/694	183/18698	0.0405802234799117	0.221589378212676	0.188287740523136	BCHE/FGB/KRT1/FGA/APOA2/AHSG/IGLL1/F2/FGG/ORM1/HBE1/SLC4A1	12
GO:0000786	CC	GO:0000786	nucleosome	8/694	105/18698	0.0415829860133942	0.224116093448813	0.190434727470773	HIST1H2AH/HIST1H4B/HIST1H3J/HIST1H2AB/HIST1H2BI/HIST1H3I/HIST1H2AL/HIST2H2AB	8
GO:0031526	CC	GO:0031526	brush border membrane	5/694	52/18698	0.0430494600834387	0.229045204290091	0.194623065154548	SLC6A19/CA4/DRD5/ATP6V0A4/LRP2	5
GO:0005581	CC	GO:0005581	collagen trimer	7/694	88/18698	0.0450525533222264	0.236668476312961	0.201100671058572	ADIPOQ/COL10A1/COL19A1/COL11A1/C1QTNF9/COL6A5/SFTPD	7
GO:0005791	CC	GO:0005791	rough endoplasmic reticulum	7/694	90/18698	0.0498356641276925	0.24860560410081	0.211243823395742	MYOC/CA4/ADCYAP1R1/EPHA5/LRAT/SFTPD/HCRT	7
GO:0005916	CC	GO:0005916	fascia adherens	2/694	10/18698	0.0508044219279186	0.24860560410081	0.211243823395742	CTNNA3/NRAP	2
GO:0044224	CC	GO:0044224	juxtaparanode region of axon	2/694	10/18698	0.0508044219279186	0.24860560410081	0.211243823395742	CNTN2/KCNA1	2
GO:0032809	CC	GO:0032809	neuronal cell body membrane	3/694	23/18698	0.051935024936064	0.24860560410081	0.211243823395742	KCNB1/KCNB2/KCNC1	3
GO:0044298	CC	GO:0044298	cell body membrane	3/694	23/18698	0.051935024936064	0.24860560410081	0.211243823395742	KCNB1/KCNB2/KCNC1	3
GO:0097381	CC	GO:0097381	photoreceptor disc membrane	3/694	23/18698	0.051935024936064	0.24860560410081	0.211243823395742	OPN4/GRK1/GNGT1	3
GO:0005913	CC	GO:0005913	cell-cell adherens junction	8/694	110/18698	0.0522112767443017	0.24860560410081	0.211243823395742	CADM2/CDH19/CADM3/CTNNA3/CDH3/CDH22/NRAP/MPP4	8
GO:0032589	CC	GO:0032589	neuron projection membrane	5/694	55/18698	0.0527163690623405	0.24860560410081	0.211243823395742	GABRG2/KCNB1/DDN/GRIA1/KCNC1	5
GO:1904724	CC	GO:1904724	tertiary granule lumen	5/694	55/18698	0.0527163690623405	0.24860560410081	0.211243823395742	TCN1/MMP8/PPBP/CAMP/ORM1	5
GO:0044815	CC	GO:0044815	DNA packaging complex	8/694	112/18698	0.0569095174969818	0.26536460405896	0.225484191147119	HIST1H2AH/HIST1H4B/HIST1H3J/HIST1H2AB/HIST1H2BI/HIST1H3I/HIST1H2AL/HIST2H2AB	8
GO:0005890	CC	GO:0005890	sodium:potassium-exchanging ATPase complex	2/694	11/18698	0.0606010408191665	0.273363390651675	0.232280877281702	ATP1A2/FXYD1	2
GO:0017146	CC	GO:0017146	NMDA selective glutamate receptor complex	2/694	11/18698	0.0606010408191665	0.273363390651675	0.232280877281702	NLGN1/GRIN2A	2
GO:0032585	CC	GO:0032585	multivesicular body membrane	2/694	11/18698	0.0606010408191665	0.273363390651675	0.232280877281702	NSG2/CD300LG	2
GO:0030017	CC	GO:0030017	sarcomere	12/694	197/18698	0.063981388706702	0.285508347454638	0.242600624977308	MYOT/CASQ2/ADRA1A/TNNT3/TNNI3/NOS1/DUSP27/MYBPHL/AKAP4/TRIM63/SLC4A1/ANKRD1	12
GO:0005901	CC	GO:0005901	caveola	6/694	78/18698	0.0695630996076114	0.299183743597087	0.254220809397652	ADCYAP1R1/ATP1A2/ADRA1A/FXYD1/P2RY12/NOS1	6
GO:0030136	CC	GO:0030136	clathrin-coated vesicle	11/694	179/18698	0.0704081208055396	0.299183743597087	0.254220809397652	ASTN1/CHRM2/SLC18A3/CLVS2/SNAP91/SYT9/GAD1/SH3GL2/SLC17A7/SFTPD/LRP2	11
GO:0005614	CC	GO:0005614	interstitial matrix	2/694	12/18698	0.0709782641638877	0.299183743597087	0.254220809397652	VWC2/VIT	2
GO:0005833	CC	GO:0005833	hemoglobin complex	2/694	12/18698	0.0709782641638877	0.299183743597087	0.254220809397652	HBE1/HBQ1	2
GO:0033391	CC	GO:0033391	chromatoid body	2/694	12/18698	0.0709782641638877	0.299183743597087	0.254220809397652	PIWIL1/DDX25	2
GO:0031674	CC	GO:0031674	I band	9/694	138/18698	0.0718037884179488	0.299183743597087	0.254220809397652	MYOT/CASQ2/ADRA1A/NOS1/MYBPHL/AKAP4/TRIM63/SLC4A1/ANKRD1	9
GO:0044853	CC	GO:0044853	plasma membrane raft	7/694	98/18698	0.0720924683366475	0.299183743597087	0.254220809397652	CD177/ADCYAP1R1/ATP1A2/ADRA1A/FXYD1/P2RY12/NOS1	7
GO:0034364	CC	GO:0034364	high-density lipoprotein particle	3/694	27/18698	0.0770268830035716	0.313393690651786	0.266295209558271	LIPC/APOA2/SAA4	3
GO:0098563	CC	GO:0098563	intrinsic component of synaptic vesicle membrane	3/694	27/18698	0.0770268830035716	0.313393690651786	0.266295209558271	SLC17A8/SYT4/SLC17A7	3
GO:0035580	CC	GO:0035580	specific granule lumen	5/694	62/18698	0.0797791301130898	0.320894232936215	0.272668530205788	ELANE/TCN1/MMP8/CAMP/ORM1	5
GO:0060205	CC	GO:0060205	cytoplasmic vesicle lumen	18/694	338/18698	0.080416868012931	0.320894232936215	0.272668530205788	PCSK2/GCG/VEGFD/ELANE/SERPINA4/ZG16/CTSG/TCN1/SCG3/FGB/MMP8/FGA/PPBP/AHSG/CAMP/FGG/ORM1/S100A7	18
GO:0032591	CC	GO:0032591	dendritic spine membrane	2/694	13/18698	0.0818796345743018	0.321613858369668	0.273280006477714	DDN/GRIA1	2
GO:0031983	CC	GO:0031983	vesicle lumen	18/694	339/18698	0.0821471541859874	0.321613858369668	0.273280006477714	PCSK2/GCG/VEGFD/ELANE/SERPINA4/ZG16/CTSG/TCN1/SCG3/FGB/MMP8/FGA/PPBP/AHSG/CAMP/FGG/ORM1/S100A7	18
GO:0030315	CC	GO:0030315	T-tubule	4/694	45/18698	0.0848374964999508	0.327276397144153	0.278091548619636	ATP1A2/ADRA1A/FXYD1/NOS1	4
GO:0043209	CC	GO:0043209	myelin sheath	10/694	164/18698	0.0851707250399242	0.327276397144153	0.278091548619636	PMP2/PLP1/CNTN2/ATP1A2/TAGLN3/NEFL/MOBP/TUBB4A/INA/SNAP25	10
GO:0034774	CC	GO:0034774	secretory granule lumen	17/694	321/18698	0.0907804917839933	0.344140519415996	0.292421240340796	PCSK2/GCG/VEGFD/ELANE/SERPINA4/CTSG/TCN1/SCG3/FGB/MMP8/FGA/PPBP/AHSG/CAMP/FGG/ORM1/S100A7	17
GO:0016342	CC	GO:0016342	catenin complex	3/694	29/18698	0.0912179690018303	0.344140519415996	0.292421240340796	CDH19/CDH3/CDH22	3
GO:0030665	CC	GO:0030665	clathrin-coated vesicle membrane	7/694	104/18698	0.0920982698922691	0.344331369417042	0.292583408382268	CHRM2/SLC18A3/SYT9/GAD1/SH3GL2/SLC17A7/LRP2	7
GO:0005667	CC	GO:0005667	transcription factor complex	18/694	345/18698	0.0930406015060523	0.344652803981122	0.292856536039761	NEUROD1/SOX14/DMBX1/NR1H4/HAND1/BEX1/GFI1B/ASCL1/ONECUT3/NPAS4/DACH2/SIX1/ASCL5/NKX2-1/PTF1A/POU3F2/ANKRD1/GCM1	18
GO:0030018	CC	GO:0030018	Z disc	8/694	125/18698	0.0938452213249802	0.344652803981122	0.292856536039761	MYOT/CASQ2/ADRA1A/NOS1/MYBPHL/AKAP4/TRIM63/SLC4A1	8
GO:0044449	CC	GO:0044449	contractile fiber part	12/694	214/18698	0.102507483604156	0.373126179019958	0.317050779890135	MYOT/CASQ2/ADRA1A/TNNT3/TNNI3/NOS1/DUSP27/MYBPHL/AKAP4/TRIM63/SLC4A1/ANKRD1	12
GO:0033268	CC	GO:0033268	node of Ranvier	2/694	15/18698	0.105045717459683	0.373126179019958	0.317050779890135	MYOC/CNTN2	2
GO:0090533	CC	GO:0090533	cation-transporting ATPase complex	2/694	15/18698	0.105045717459683	0.373126179019958	0.317050779890135	ATP1A2/FXYD1	2
GO:0005865	CC	GO:0005865	striated muscle thin filament	3/694	31/18698	0.106400551713057	0.373126179019958	0.317050779890135	TNNT3/TNNI3/MYBPHL	3
GO:0097731	CC	GO:0097731	9+0 non-motile cilium	7/694	108/18698	0.10699280795994	0.373126179019958	0.317050779890135	GUCA2B/CNGB1/CNGA3/RP1/OPN4/GRK1/GNGT1	7
GO:0097733	CC	GO:0097733	photoreceptor cell cilium	7/694	108/18698	0.10699280795994	0.373126179019958	0.317050779890135	GUCA2B/CNGB1/CNGA3/RP1/OPN4/GRK1/GNGT1	7
GO:0031253	CC	GO:0031253	cell projection membrane	17/694	332/18698	0.113571867961716	0.388933854621248	0.330482793400427	SLC6A19/GABRG2/CA4/CNGB1/CNGA3/KCNB1/GAP43/DDN/DRD5/GRIA1/SSTR3/KCNC1/OPN4/ATP6V0A4/GRK1/GNGT1/LRP2	17
GO:0014704	CC	GO:0014704	intercalated disc	4/694	50/18698	0.11392651667029	0.388933854621248	0.330482793400427	ATP1A2/CTNNA3/FXYD1/NRAP	4
GO:0036379	CC	GO:0036379	myofilament	3/694	32/18698	0.114337181358536	0.388933854621248	0.330482793400427	TNNT3/TNNI3/MYBPHL	3
GO:0030016	CC	GO:0030016	myofibril	12/694	219/18698	0.116009214480023	0.391413203326908	0.332589532313289	MYOT/CASQ2/ADRA1A/TNNT3/TNNI3/NOS1/DUSP27/MYBPHL/AKAP4/TRIM63/SLC4A1/ANKRD1	12
GO:0043195	CC	GO:0043195	terminal bouton	5/694	71/18698	0.123465923633221	0.413212566998279	0.35111277094337	SCGN/SLC18A3/CNGB1/CALCA/PVALB	5
GO:0032433	CC	GO:0032433	filopodium tip	2/694	17/18698	0.129712192360409	0.430644478636559	0.365924921606208	NLGN1/MYO3A	2
GO:0045178	CC	GO:0045178	basal part of cell	4/694	53/18698	0.13321235325265	0.438754973014679	0.372816527482353	P2RY12/CLCA2/ERBB4/KRT14	4
GO:0009925	CC	GO:0009925	basal plasma membrane	3/694	35/18698	0.139397138763599	0.455510335329871	0.387053804275223	P2RY12/CLCA2/ERBB4	3
GO:0005834	CC	GO:0005834	heterotrimeric G-protein complex	3/694	36/18698	0.148130175976397	0.476001611109525	0.404465541462755	GNG13/GNG8/GNGT1	3
GO:1905360	CC	GO:1905360	GTPase complex	3/694	36/18698	0.148130175976397	0.476001611109525	0.404465541462755	GNG13/GNG8/GNGT1	3
GO:0043292	CC	GO:0043292	contractile fiber	12/694	230/18698	0.149108938419851	0.476001611109525	0.404465541462755	MYOT/CASQ2/ADRA1A/TNNT3/TNNI3/NOS1/DUSP27/MYBPHL/AKAP4/TRIM63/SLC4A1/ANKRD1	12
GO:0022803	MF	GO:0022803	passive transmembrane transporter activity	53/637	464/17548	1.25247603469668e-13	5.57660326042662e-11	4.63873531947163e-11	AQP8/GABRG2/SCN7A/CLCA4/P2RX2/HTR3C/HTR3E/BEST4/GPM6A/CNGB1/SCNN1G/BEST2/CNGA3/SCN2B/SCN11A/KCNB1/KCNA1/GRIN2A/ANO5/FXYD1/HTR3A/ANO3/GLRA4/KCNK3/KCNE2/TRPC7/KCNK2/CLCA2/CACNG7/SLC17A7/KCNS2/GRIA1/KCNQ5/KCNG3/GRIA4/PKD1L2/KCNB2/ABCC8/SLC5A8/GRIA2/GRIA3/SLC26A9/CLCNKB/IL1RAPL1/KCNIP1/KCNJ16/KCNC1/HCN4/BEST3/GJA3/CALHM1/AQP2/CHRNA6	53
GO:0022838	MF	GO:0022838	substrate-specific channel activity	51/637	437/17548	1.60247220127202e-13	5.57660326042662e-11	4.63873531947163e-11	AQP8/GABRG2/SCN7A/CLCA4/P2RX2/HTR3C/HTR3E/BEST4/GPM6A/CNGB1/SCNN1G/BEST2/CNGA3/SCN2B/SCN11A/KCNB1/KCNA1/GRIN2A/ANO5/FXYD1/HTR3A/ANO3/GLRA4/KCNK3/KCNE2/TRPC7/KCNK2/CLCA2/CACNG7/SLC17A7/KCNS2/GRIA1/KCNQ5/KCNG3/GRIA4/PKD1L2/KCNB2/ABCC8/GRIA2/GRIA3/SLC26A9/CLCNKB/IL1RAPL1/KCNIP1/KCNJ16/KCNC1/HCN4/BEST3/CALHM1/AQP2/CHRNA6	51
GO:0015267	MF	GO:0015267	channel activity	52/637	463/17548	4.20928629824825e-13	9.76554421193594e-11	8.12318408433873e-11	AQP8/GABRG2/SCN7A/CLCA4/P2RX2/HTR3C/HTR3E/BEST4/GPM6A/CNGB1/SCNN1G/BEST2/CNGA3/SCN2B/SCN11A/KCNB1/KCNA1/GRIN2A/ANO5/FXYD1/HTR3A/ANO3/GLRA4/KCNK3/KCNE2/TRPC7/KCNK2/CLCA2/CACNG7/SLC17A7/KCNS2/GRIA1/KCNQ5/KCNG3/GRIA4/PKD1L2/KCNB2/ABCC8/GRIA2/GRIA3/SLC26A9/CLCNKB/IL1RAPL1/KCNIP1/KCNJ16/KCNC1/HCN4/BEST3/GJA3/CALHM1/AQP2/CHRNA6	52
GO:0005216	MF	GO:0005216	ion channel activity	49/637	424/17548	7.09395954180799e-13	1.23434896027459e-10	1.02675730210379e-10	GABRG2/SCN7A/CLCA4/P2RX2/HTR3C/HTR3E/BEST4/GPM6A/CNGB1/SCNN1G/BEST2/CNGA3/SCN2B/SCN11A/KCNB1/KCNA1/GRIN2A/ANO5/FXYD1/HTR3A/ANO3/GLRA4/KCNK3/KCNE2/TRPC7/KCNK2/CLCA2/CACNG7/SLC17A7/KCNS2/GRIA1/KCNQ5/KCNG3/GRIA4/PKD1L2/KCNB2/ABCC8/GRIA2/GRIA3/SLC26A9/CLCNKB/IL1RAPL1/KCNIP1/KCNJ16/KCNC1/HCN4/BEST3/CALHM1/CHRNA6	49
GO:0022839	MF	GO:0022839	ion gated channel activity	41/637	335/17548	9.17857143415532e-12	1.27765714363442e-09	1.06278195553377e-09	GABRG2/SCN7A/CLCA4/P2RX2/HTR3C/HTR3E/CNGB1/SCNN1G/CNGA3/SCN2B/SCN11A/KCNB1/KCNA1/GRIN2A/ANO5/HTR3A/ANO3/GLRA4/KCNK3/KCNE2/KCNK2/CLCA2/CACNG7/SLC17A7/KCNS2/GRIA1/KCNQ5/KCNG3/GRIA4/KCNB2/ABCC8/GRIA2/GRIA3/CLCNKB/IL1RAPL1/KCNIP1/KCNJ16/KCNC1/HCN4/CALHM1/CHRNA6	41
GO:0022836	MF	GO:0022836	gated channel activity	41/637	338/17548	1.22280214959226e-11	1.41845049352702e-09	1.17989681101008e-09	GABRG2/SCN7A/CLCA4/P2RX2/HTR3C/HTR3E/CNGB1/SCNN1G/CNGA3/SCN2B/SCN11A/KCNB1/KCNA1/GRIN2A/ANO5/HTR3A/ANO3/GLRA4/KCNK3/KCNE2/KCNK2/CLCA2/CACNG7/SLC17A7/KCNS2/GRIA1/KCNQ5/KCNG3/GRIA4/KCNB2/ABCC8/GRIA2/GRIA3/CLCNKB/IL1RAPL1/KCNIP1/KCNJ16/KCNC1/HCN4/CALHM1/CHRNA6	41
GO:0005261	MF	GO:0005261	cation channel activity	36/637	316/17548	1.282814157678e-09	1.2754837910627e-07	1.06097411537278e-07	SCN7A/P2RX2/HTR3C/HTR3E/GPM6A/CNGB1/SCNN1G/CNGA3/SCN2B/SCN11A/KCNB1/KCNA1/GRIN2A/HTR3A/KCNK3/KCNE2/TRPC7/KCNK2/CACNG7/KCNS2/GRIA1/KCNQ5/KCNG3/GRIA4/PKD1L2/KCNB2/ABCC8/GRIA2/GRIA3/IL1RAPL1/KCNIP1/KCNJ16/KCNC1/HCN4/CALHM1/CHRNA6	36
GO:0048018	MF	GO:0048018	receptor ligand activity	44/637	472/17548	1.05108018736367e-08	9.12869364026719e-07	7.59343844849811e-07	PYY/GCG/INSL5/SST/CMTM5/ADIPOQ/SEMA3E/BMP3/NPY/VEGFD/FGF19/WNT2/OGN/WNT7B/AMELX/CCL23/UCN2/C1QTNF9/KCNK3/NRG2/PENK/IL11/FGF20/NRG3/SPX/LEP/UTS2B/APELA/PPBP/CARTPT/NPPC/CSF2/IFNE/CALCA/TDGF1P3/IL36RN/F2/GAST/SAA4/IL17C/HCRT/FGF8/EPGN/PMCH	44
GO:0046873	MF	GO:0046873	metal ion transmembrane transporter activity	43/637	457/17548	1.18043452244834e-08	9.12869364026719e-07	7.59343844849811e-07	SLC30A10/SLC5A7/SLC6A19/ABCB11/SCN7A/GPM6A/ATP1A2/CNGB1/SCNN1G/ATP2B3/SLC30A8/SLC4A10/CNGA3/SCN2B/SCN11A/KCNB1/SLC6A15/KCNA1/GRIN2A/SLC17A1/KCNK3/KCNE2/TRPC7/KCNK2/CACNG7/SLC17A7/KCNS2/KCNQ5/KCNG3/ATP2B2/PKD1L2/KCNB2/ABCC8/SLC5A11/IL1RAPL1/KCNIP1/KCNJ16/SLC8A3/KCNC1/HCN4/CLDN16/CALHM1/SLC4A1	43
GO:0015276	MF	GO:0015276	ligand-gated ion channel activity	21/637	146/17548	7.1821401637019e-08	4.19430895587674e-06	3.48891398326105e-06	GABRG2/P2RX2/HTR3C/HTR3E/CNGB1/SCNN1G/CNGA3/GRIN2A/HTR3A/GLRA4/KCNE2/CLCA2/SLC17A7/GRIA1/GRIA4/ABCC8/GRIA2/GRIA3/KCNJ16/HCN4/CHRNA6	21
GO:0022834	MF	GO:0022834	ligand-gated channel activity	21/637	146/17548	7.1821401637019e-08	4.19430895587674e-06	3.48891398326105e-06	GABRG2/P2RX2/HTR3C/HTR3E/CNGB1/SCNN1G/CNGA3/GRIN2A/HTR3A/GLRA4/KCNE2/CLCA2/SLC17A7/GRIA1/GRIA4/ABCC8/GRIA2/GRIA3/KCNJ16/HCN4/CHRNA6	21
GO:0005179	MF	GO:0005179	hormone activity	19/637	121/17548	7.23156716530473e-08	4.19430895587674e-06	3.48891398326105e-06	PYY/GCG/INSL5/SST/ADIPOQ/NPY/UCN2/C1QTNF9/PENK/SPX/LEP/UTS2B/APELA/CARTPT/NPPC/CALCA/GAST/HCRT/PMCH	19
GO:0005244	MF	GO:0005244	voltage-gated ion channel activity	24/637	198/17548	2.35425846207566e-07	1.17040277828904e-05	9.73565529429783e-06	SCN7A/CNGB1/CNGA3/SCN2B/SCN11A/KCNB1/KCNA1/GRIN2A/KCNK3/KCNE2/KCNK2/CACNG7/KCNS2/KCNQ5/KCNG3/KCNB2/ABCC8/CLCNKB/IL1RAPL1/KCNIP1/KCNJ16/KCNC1/HCN4/CALHM1	24
GO:0022832	MF	GO:0022832	voltage-gated channel activity	24/637	198/17548	2.35425846207566e-07	1.17040277828904e-05	9.73565529429783e-06	SCN7A/CNGB1/CNGA3/SCN2B/SCN11A/KCNB1/KCNA1/GRIN2A/KCNK3/KCNE2/KCNK2/CACNG7/KCNS2/KCNQ5/KCNG3/KCNB2/ABCC8/CLCNKB/IL1RAPL1/KCNIP1/KCNJ16/KCNC1/HCN4/CALHM1	24
GO:0099094	MF	GO:0099094	ligand-gated cation channel activity	17/637	109/17548	3.87972318850041e-07	1.80019155946419e-05	1.49743702012296e-05	P2RX2/HTR3C/HTR3E/CNGB1/SCNN1G/CNGA3/GRIN2A/HTR3A/KCNE2/GRIA1/GRIA4/ABCC8/GRIA2/GRIA3/KCNJ16/HCN4/CHRNA6	17
GO:0022843	MF	GO:0022843	voltage-gated cation channel activity	19/637	143/17548	1.04347309330237e-06	4.5391079558653e-05	3.77572500865989e-05	CNGB1/CNGA3/KCNB1/KCNA1/GRIN2A/KCNK3/KCNE2/KCNK2/CACNG7/KCNS2/KCNQ5/KCNG3/KCNB2/ABCC8/IL1RAPL1/KCNJ16/KCNC1/HCN4/CALHM1	19
GO:0005249	MF	GO:0005249	voltage-gated potassium channel activity	15/637	94/17548	1.38453995345293e-06	5.66846945648965e-05	4.71515154426695e-05	CNGB1/CNGA3/KCNB1/KCNA1/KCNK3/KCNE2/KCNK2/KCNS2/KCNQ5/KCNG3/KCNB2/ABCC8/KCNJ16/KCNC1/HCN4	15
GO:0005230	MF	GO:0005230	extracellular ligand-gated ion channel activity	13/637	75/17548	2.68397048749211e-06	0.000103780192183028	8.6326536147407e-05	GABRG2/P2RX2/HTR3C/HTR3E/GRIN2A/HTR3A/GLRA4/SLC17A7/GRIA1/GRIA4/GRIA2/GRIA3/CHRNA6	13
GO:0008509	MF	GO:0008509	anion transmembrane transporter activity	31/637	342/17548	2.91657447254037e-06	0.000106838728046742	8.8870690299014e-05	SLC17A8/SLC6A19/ABCB11/GABRG2/CLCA4/BEST4/SLC27A6/BEST2/SLC4A10/AKR1C4/SLCO4C1/SLC6A15/SLCO1B3/ANO5/FXYD1/SLC16A12/ANO3/SLC17A1/GLRA4/CLCA2/SLC17A7/ABCC8/SLC5A8/SLC26A9/CLCNKB/SLCO1B1/SLC22A11/SLC7A3/BEST3/SLCO1A2/SLC4A1	31
GO:0030594	MF	GO:0030594	neurotransmitter receptor activity	16/637	114/17548	3.56689975238497e-06	0.000124128111382997	0.000103252361253249	GABRG2/HTR3C/HTR3E/CHRM2/GRIN2A/HTR4/HTR3A/GLRA4/DRD5/HTR1D/GRIA1/GRIA4/HTR7/GRIA2/GRIA3/CHRNA6	16
GO:0022824	MF	GO:0022824	transmitter-gated ion channel activity	11/637	57/17548	5.33504904990489e-06	0.000168781551760628	0.000140396027629076	GABRG2/HTR3C/HTR3E/GRIN2A/HTR3A/GLRA4/GRIA1/GRIA4/GRIA2/GRIA3/CHRNA6	11
GO:0022835	MF	GO:0022835	transmitter-gated channel activity	11/637	57/17548	5.33504904990489e-06	0.000168781551760628	0.000140396027629076	GABRG2/HTR3C/HTR3E/GRIN2A/HTR3A/GLRA4/GRIA1/GRIA4/GRIA2/GRIA3/CHRNA6	11
GO:0015108	MF	GO:0015108	chloride transmembrane transporter activity	14/637	94/17548	7.13818886270372e-06	0.000216007802106165	0.000179679811189339	GABRG2/CLCA4/BEST4/BEST2/ANO5/FXYD1/ANO3/GLRA4/CLCA2/SLC17A7/SLC26A9/CLCNKB/BEST3/SLC4A1	14
GO:0005254	MF	GO:0005254	chloride channel activity	13/637	82/17548	7.49258820795967e-06	0.00021728505803083	0.000180742259402536	GABRG2/CLCA4/BEST4/BEST2/ANO5/FXYD1/ANO3/GLRA4/CLCA2/SLC17A7/SLC26A9/CLCNKB/BEST3	13
GO:0005267	MF	GO:0005267	potassium channel activity	16/637	129/17548	1.78135139771692e-05	0.00049592822912439	0.00041252348157655	CNGB1/CNGA3/KCNB1/KCNA1/KCNK3/KCNE2/KCNK2/KCNS2/KCNQ5/KCNG3/KCNB2/ABCC8/KCNIP1/KCNJ16/KCNC1/HCN4	16
GO:0015077	MF	GO:0015077	monovalent inorganic cation transmembrane transporter activity	32/637	393/17548	1.85837267257825e-05	0.000497472069274793	0.00041380768012876	SLC5A7/SLC6A19/ABCB11/SCN7A/ATP1A2/CNGB1/SCNN1G/SLC4A10/CNGA3/SCN2B/SCN11A/KCNB1/SLC6A15/KCNA1/SLC17A1/KCNK3/KCNE2/KCNK2/SLC17A7/KCNS2/KCNQ5/KCNG3/KCNB2/ABCC8/SLC5A11/KCNIP1/KCNJ16/SLC8A3/KCNC1/HCN4/ATP6V0A4/SLC4A1	32
GO:0005501	MF	GO:0005501	retinoid binding	8/637	34/17548	2.26887663597437e-05	0.000584865977273394	0.000486503762099768	UGT1A8/UGT1A1/STRA6/UGT1A9/LRAT/CRABP1/OPN4/UGT1A7	8
GO:0019840	MF	GO:0019840	isoprenoid binding	8/637	35/17548	2.84833454689402e-05	0.000685217280605911	0.000569978076729054	UGT1A8/UGT1A1/STRA6/UGT1A9/LRAT/CRABP1/OPN4/UGT1A7	8
GO:0001972	MF	GO:0001972	retinoic acid binding	6/637	18/17548	2.85507200252463e-05	0.000685217280605911	0.000569978076729054	UGT1A8/UGT1A1/UGT1A9/LRAT/CRABP1/UGT1A7	6
GO:0015103	MF	GO:0015103	inorganic anion transmembrane transporter activity	18/637	166/17548	3.47014427253919e-05	0.000781801226649956	0.000650318624708826	GABRG2/CLCA4/BEST4/BEST2/SLC4A10/ANO5/FXYD1/ANO3/SLC17A1/GLRA4/CLCA2/SLC17A7/ABCC8/SLC26A9/CLCNKB/SLC22A11/BEST3/SLC4A1	18
GO:0046982	MF	GO:0046982	protein heterodimerization activity	37/637	500/17548	3.4821606359409e-05	0.000781801226649956	0.000650318624708826	KHDRBS2/NEUROD1/SYT10/SYT4/SOX14/UGT1A8/DMBX1/NEFL/MAPK4/AGTR1/KCNB1/HAND1/ADRA1A/GAD1/UGT1A1/UGT1A9/KCNK3/SCGB2A1/KCNB2/NPAS4/TAS1R1/DMRTA2/MAFA/DMRT3/APOA2/PGLYRP3/BHLHA9/UGT1A7/HIST1H2AH/PVALB/HIST1H4B/HIST1H3J/HIST1H2AB/HIST1H2BI/HIST1H3I/HIST1H2AL/HIST2H2AB	37
GO:0005234	MF	GO:0005234	extracellularly glutamate-gated ion channel activity	6/637	19/17548	4.04512303081775e-05	0.00087981425920286	0.00073184791675979	GRIN2A/SLC17A7/GRIA1/GRIA4/GRIA2/GRIA3	6
GO:0005253	MF	GO:0005253	anion channel activity	13/637	96/17548	4.25873708730211e-05	0.000898206367503718	0.000747146857421423	GABRG2/CLCA4/BEST4/BEST2/ANO5/FXYD1/ANO3/GLRA4/CLCA2/SLC17A7/SLC26A9/CLCNKB/BEST3	13
GO:0005231	MF	GO:0005231	excitatory extracellular ligand-gated ion channel activity	9/637	48/17548	4.88082818353763e-05	0.000999134239924173	0.000831100774286593	P2RX2/GRIN2A/GLRA4/SLC17A7/GRIA1/GRIA4/GRIA2/GRIA3/CHRNA6	9
GO:0031406	MF	GO:0031406	carboxylic acid binding	19/637	189/17548	6.05480158339301e-05	0.00117968948763682	0.000981290408651317	PMP2/ADIPOQ/ST8SIA3/CASR/UGT1A8/AKR1C4/NR1H4/TAT/GAD1/UGT1A1/GLRA4/UGT1A9/FABP6/LRAT/NOS1/CRABP1/NCAN/UGT1A7/GPRC6A	19
GO:0005251	MF	GO:0005251	delayed rectifier potassium channel activity	7/637	29/17548	6.24273023263366e-05	0.00117968948763682	0.000981290408651317	KCNB1/KCNA1/KCNE2/KCNQ5/KCNG3/KCNB2/KCNC1	7
GO:0033293	MF	GO:0033293	monocarboxylic acid binding	10/637	61/17548	6.2713377934716e-05	0.00117968948763682	0.000981290408651317	PMP2/UGT1A8/AKR1C4/NR1H4/UGT1A1/UGT1A9/FABP6/LRAT/CRABP1/UGT1A7	10
GO:0043177	MF	GO:0043177	organic acid binding	19/637	191/17548	6.98390190763222e-05	0.00127915677045053	0.00106402937650906	PMP2/ADIPOQ/ST8SIA3/CASR/UGT1A8/AKR1C4/NR1H4/TAT/GAD1/UGT1A1/GLRA4/UGT1A9/FABP6/LRAT/NOS1/CRABP1/NCAN/UGT1A7/GPRC6A	19
GO:0042165	MF	GO:0042165	neurotransmitter binding	9/637	53/17548	0.000109729077947051	0.00195824200643968	0.00162890669017215	SLC5A7/SLC18A3/BCHE/HTR3A/GLRA4/CRHBP/HTR1D/HTR7/CHRNA6	9
GO:0015079	MF	GO:0015079	potassium ion transmembrane transporter activity	17/637	166/17548	0.000116141752862165	0.00202086649980167	0.00168099905458396	ATP1A2/CNGB1/CNGA3/KCNB1/KCNA1/KCNK3/KCNE2/KCNK2/KCNS2/KCNQ5/KCNG3/KCNB2/ABCC8/KCNIP1/KCNJ16/KCNC1/HCN4	17
GO:1901618	MF	GO:1901618	organic hydroxy compound transmembrane transporter activity	8/637	46/17548	0.000222143022640712	0.00377101326238867	0.00313680776514484	ABCB11/AKR1C4/SLCO1B3/STRA6/SLC5A11/SLCO1B1/AQP2/SLCO1A2	8
GO:0015081	MF	GO:0015081	sodium ion transmembrane transporter activity	16/637	161/17548	0.000258309030866502	0.00428054965435918	0.00356065080141795	SLC5A7/SLC6A19/ABCB11/SCN7A/ATP1A2/SCNN1G/SLC4A10/SCN2B/SCN11A/SLC6A15/SLC17A1/SLC17A7/SLC5A11/SLC8A3/HCN4/SLC4A1	16
GO:0008083	MF	GO:0008083	growth factor activity	16/637	163/17548	0.000297293423439008	0.00479716801729906	0.00399038476938065	BMP3/VEGFD/FGF19/OGN/AMELX/KCNK3/NRG2/IL11/FGF20/NRG3/PPBP/CSF2/TDGF1P3/F2/FGF8/EPGN	16
GO:0004983	MF	GO:0004983	neuropeptide Y receptor activity	4/637	10/17548	0.000303269242472929	0.00479716801729906	0.00399038476938065	NPY2R/NPY6R/PROKR1/NPY5R	4
GO:0030414	MF	GO:0030414	peptidase inhibitor activity	17/637	182/17548	0.000350854358927708	0.00542636764652433	0.00451376619115001	CST1/SPOCK3/PI16/CST2/SERPINA4/SERPINA9/CST4/SPINK2/C3P1/NLRP7/SERPINB7/WFDC10A/AHSG/WFIKKN2/CSTL1/PTTG3P/CST5	17
GO:0015125	MF	GO:0015125	bile acid transmembrane transporter activity	5/637	18/17548	0.000358639241005919	0.00542636764652433	0.00451376619115001	ABCB11/AKR1C4/SLCO1B3/SLCO1B1/SLCO1A2	5
GO:0061134	MF	GO:0061134	peptidase regulator activity	19/637	218/17548	0.000390843059834098	0.00578780360945813	0.00481441619056559	CST1/SPOCK3/PI16/CST2/SERPINA4/SERPINA9/CST4/SPINK2/PCOLCE2/MAL/C3P1/NLRP7/SERPINB7/WFDC10A/AHSG/WFIKKN2/CSTL1/PTTG3P/CST5	19
GO:0008188	MF	GO:0008188	neuropeptide receptor activity	8/637	51/17548	0.000462277415512366	0.0067030225249293	0.00557571444148687	NPY2R/GALR1/NPY6R/SORCS1/SORCS3/PROKR1/NPY5R/SSTR3	8
GO:0004970	MF	GO:0004970	ionotropic glutamate receptor activity	5/637	19/17548	0.000472277816255112	0.00670827265537874	0.00558008160988854	GRIN2A/GRIA1/GRIA4/GRIA2/GRIA3	5
GO:0005184	MF	GO:0005184	neuropeptide hormone activity	6/637	30/17548	0.000629851986185039	0.00876753964769574	0.00729302299793203	PYY/NPY/PENK/SPX/CARTPT/HCRT	6
GO:0008028	MF	GO:0008028	monocarboxylic acid transmembrane transporter activity	8/637	56/17548	0.000879735665541797	0.0118074768805327	0.00982170641907592	ABCB11/SLC27A6/AKR1C4/SLCO1B3/SLC16A12/SLC5A8/SLCO1B1/SLCO1A2	8
GO:0005539	MF	GO:0005539	glycosaminoglycan binding	18/637	215/17548	0.000882167812913364	0.0118074768805327	0.00982170641907592	SPOCK3/MMP7/ELANE/RSPO2/WISP2/SFRP1/CTSG/EPYC/PCOLCE2/COMP/CCL23/HABP2/VIT/LIPC/RSPO1/NCAN/PGLYRP3/F2	18
GO:0022804	MF	GO:0022804	active transmembrane transporter activity	26/637	370/17548	0.00106212914253099	0.013947960060407	0.0116022051319175	SLC17A8/SLC5A7/SLC6A19/ABCB11/ATP1A2/ABCB5/ABCA8/ATP2B3/SLC4A10/SLCO4C1/SLC6A15/SLCO1B3/SLC16A12/SLC17A1/SLC17A7/ATP2B2/ABCC8/SLC5A8/SLC5A11/SLC26A9/SLCO1B1/SLC8A3/SLC22A11/ATP6V0A4/SLCO1A2/SLC4A1	26
GO:0016247	MF	GO:0016247	channel regulator activity	13/637	134/17548	0.00118948167867886	0.0153310971918608	0.0127527275491885	NPY2R/NRXN1/NPY/DPP6/SCN2B/DPP10/FXYD1/KCNE2/CACNG7/TNNI3/NOS1/KCNIP1/PRSS41	13
GO:0030276	MF	GO:0030276	clathrin binding	9/637	73/17548	0.00126352569181085	0.0159893433000064	0.0133002704401142	SYT10/SYT4/NSG2/SNAP91/SYT9/CALY/RPH3A/DNER/SYT6	9
GO:0070405	MF	GO:0070405	ammonium ion binding	9/637	75/17548	0.00153326148714282	0.0190562499116322	0.0158513875550479	SLC5A7/SLC18A3/BCHE/HTR3A/DRD5/HTR1D/HTR7/APOA2/CHRNA6	9
GO:0004866	MF	GO:0004866	endopeptidase inhibitor activity	15/637	173/17548	0.00163019753381826	0.0199055698866229	0.0165578696879047	CST1/SPOCK3/CST2/SERPINA4/SERPINA9/CST4/SPINK2/C3P1/NLRP7/SERPINB7/WFDC10A/AHSG/WFIKKN2/CSTL1/CST5	15
GO:0005342	MF	GO:0005342	organic acid transmembrane transporter activity	14/637	157/17548	0.00176754274154272	0.0208510126798938	0.0173443087930151	SLC17A8/SLC6A19/ABCB11/SLC27A6/AKR1C4/SLC6A15/SLCO1B3/SLC16A12/SLC17A7/SLC5A8/SLC26A9/SLCO1B1/SLC7A3/SLCO1A2	14
GO:0046943	MF	GO:0046943	carboxylic acid transmembrane transporter activity	14/637	157/17548	0.00176754274154272	0.0208510126798938	0.0173443087930151	SLC17A8/SLC6A19/ABCB11/SLC27A6/AKR1C4/SLC6A15/SLCO1B3/SLC16A12/SLC17A7/SLC5A8/SLC26A9/SLCO1B1/SLC7A3/SLCO1A2	14
GO:0008514	MF	GO:0008514	organic anion transmembrane transporter activity	18/637	229/17548	0.00180103562120921	0.0208920132060269	0.0173784138888608	SLC17A8/SLC6A19/ABCB11/SLC27A6/SLC4A10/AKR1C4/SLCO4C1/SLC6A15/SLCO1B3/SLC16A12/SLC17A7/SLC5A8/SLC26A9/SLCO1B1/SLC22A11/SLC7A3/SLCO1A2/SLC4A1	18
GO:0061135	MF	GO:0061135	endopeptidase regulator activity	15/637	179/17548	0.00227777912874207	0.0253005189370794	0.0210455012332027	CST1/SPOCK3/CST2/SERPINA4/SERPINA9/CST4/SPINK2/C3P1/NLRP7/SERPINB7/WFDC10A/AHSG/WFIKKN2/CSTL1/CST5	15
GO:0099529	MF	GO:0099529	neurotransmitter receptor activity involved in regulation of postsynaptic membrane potential	6/637	38/17548	0.00229013317964943	0.0253005189370794	0.0210455012332027	GABRG2/GRIA1/GRIA4/GRIA2/GRIA3/CHRNA6	6
GO:1904315	MF	GO:1904315	transmitter-gated ion channel activity involved in regulation of postsynaptic membrane potential	6/637	38/17548	0.00229013317964943	0.0253005189370794	0.0210455012332027	GABRG2/GRIA1/GRIA4/GRIA2/GRIA3/CHRNA6	6
GO:0008066	MF	GO:0008066	glutamate receptor activity	5/637	27/17548	0.00257922146593173	0.0280490334420075	0.0233317731293166	GRIN2A/GRIA1/GRIA4/GRIA2/GRIA3	5
GO:0008236	MF	GO:0008236	serine-type peptidase activity	20/637	276/17548	0.00270643326711111	0.0289796546755282	0.0241058833507872	PCSK2/KLK6/CMA1/KLK8/KLK7/MMP7/ELANE/DPP6/CTSG/MMP13/DPP10/CELA3B/PRSS56/HABP2/MMP8/CELA3A/MMP20/PRSS41/F2/KLK5	20
GO:0098960	MF	GO:0098960	postsynaptic neurotransmitter receptor activity	6/637	40/17548	0.00299503357037643	0.0315839903785151	0.0262722243015476	GABRG2/GRIA1/GRIA4/GRIA2/GRIA3/CHRNA6	6
GO:0015291	MF	GO:0015291	secondary active transmembrane transporter activity	18/637	242/17548	0.00327611119862635	0.0335398867050954	0.0278991798061138	SLC17A8/SLC5A7/SLC6A19/SLC4A10/SLCO4C1/SLC6A15/SLCO1B3/SLC16A12/SLC17A1/SLC17A7/SLC5A8/SLC5A11/SLC26A9/SLCO1B1/SLC8A3/SLC22A11/SLCO1A2/SLC4A1	18
GO:0017171	MF	GO:0017171	serine hydrolase activity	20/637	281/17548	0.00332099600870262	0.0335398867050954	0.0278991798061138	PCSK2/KLK6/CMA1/KLK8/KLK7/MMP7/ELANE/DPP6/CTSG/MMP13/DPP10/CELA3B/PRSS56/HABP2/MMP8/CELA3A/MMP20/PRSS41/F2/KLK5	20
GO:0008528	MF	GO:0008528	G-protein coupled peptide receptor activity	12/637	133/17548	0.00332507497507411	0.0335398867050954	0.0278991798061138	NPY2R/GALR1/NPY6R/SORCS1/SORCS3/AGTR1/PROKR1/GLP2R/CXCR5/NPY5R/SSTR3/GPR142	12
GO:0001653	MF	GO:0001653	peptide receptor activity	12/637	134/17548	0.00353513333209659	0.035149325701989	0.0292379448519267	NPY2R/GALR1/NPY6R/SORCS1/SORCS3/AGTR1/PROKR1/GLP2R/CXCR5/NPY5R/SSTR3/GPR142	12
GO:0001786	MF	GO:0001786	phosphatidylserine binding	6/637	42/17548	0.00385048516724031	0.0377456010760459	0.0313975810523673	SYT10/SYT4/SYT9/GAP43/GSDMC/SYT6	6
GO:0044325	MF	GO:0044325	ion channel binding	11/637	119/17548	0.00402426102734845	0.0389011899310351	0.0323588240503165	RIMS4/PIRT/CASR/KCNB1/DPP10/FXYD1/KCNE2/NOS1/ABCC8/KCNC1/RIMS2	11
GO:0004252	MF	GO:0004252	serine-type endopeptidase activity	18/637	248/17548	0.0042370726743469	0.040039507526673	0.0333057004532217	PCSK2/KLK6/CMA1/KLK8/KLK7/MMP7/ELANE/CTSG/MMP13/CELA3B/PRSS56/HABP2/MMP8/CELA3A/MMP20/PRSS41/F2/KLK5	18
GO:0005229	MF	GO:0005229	intracellular calcium activated chloride channel activity	4/637	19/17548	0.00431460210416735	0.040039507526673	0.0333057004532217	CLCA4/ANO5/ANO3/CLCA2	4
GO:0061778	MF	GO:0061778	intracellular chloride channel activity	4/637	19/17548	0.00431460210416735	0.040039507526673	0.0333057004532217	CLCA4/ANO5/ANO3/CLCA2	4
GO:0019911	MF	GO:0019911	structural constituent of myelin sheath	3/637	10/17548	0.0047193277471784	0.0432191067373179	0.0359505576308604	PLP1/MOBP/MAL	3
GO:0001664	MF	GO:0001664	G-protein coupled receptor binding	19/637	271/17548	0.00487322927450529	0.0440489295461777	0.0366408216128218	MYOC/PYY/GCG/INSL5/NPY/SFRP1/WNT2/WNT7B/AGTR1/ADRB3/CCL23/UCN2/PENK/RSPO1/UTS2B/APELA/PPBP/CALCA/HCRT	19
GO:0043395	MF	GO:0043395	heparan sulfate proteoglycan binding	4/637	20/17548	0.00524049506966117	0.046761340621592	0.038897061920562	COMP/HPSE2/FGF20/GPC5	4
GO:0015370	MF	GO:0015370	solute:sodium symporter activity	8/637	76/17548	0.00620995420286357	0.0519240069994659	0.0431914758767487	SLC5A7/SLC6A19/SLC4A10/SLC6A15/SLC17A1/SLC17A7/SLC5A11/SLC4A1	8
GO:0005221	MF	GO:0005221	intracellular cyclic nucleotide activated cation channel activity	3/637	11/17548	0.0063154843705863	0.0519240069994659	0.0431914758767487	CNGB1/CNGA3/HCN4	3
GO:0032052	MF	GO:0032052	bile acid binding	3/637	11/17548	0.0063154843705863	0.0519240069994659	0.0431914758767487	AKR1C4/NR1H4/FABP6	3
GO:0043176	MF	GO:0043176	amine binding	3/637	11/17548	0.0063154843705863	0.0519240069994659	0.0431914758767487	HTR3A/HTR1D/HTR7	3
GO:0043855	MF	GO:0043855	cyclic nucleotide-gated ion channel activity	3/637	11/17548	0.0063154843705863	0.0519240069994659	0.0431914758767487	CNGB1/CNGA3/HCN4	3
GO:0051378	MF	GO:0051378	serotonin binding	3/637	11/17548	0.0063154843705863	0.0519240069994659	0.0431914758767487	HTR3A/HTR1D/HTR7	3
GO:0015347	MF	GO:0015347	sodium-independent organic anion transmembrane transporter activity	5/637	33/17548	0.00634129395826811	0.0519240069994659	0.0431914758767487	SLCO4C1/SLCO1B3/SLCO1B1/SLC22A11/SLCO1A2	5
GO:0015020	MF	GO:0015020	glucuronosyltransferase activity	5/637	34/17548	0.00721714362114661	0.0584085111664889	0.0485854221741816	UGT1A8/UGT1A1/UGT1A9/UGT3A2/UGT1A7	5
GO:0005248	MF	GO:0005248	voltage-gated sodium channel activity	4/637	23/17548	0.00878889055643273	0.0703111244514618	0.0584862650458318	SCN7A/SCN2B/SCN11A/HCN4	4
GO:0004857	MF	GO:0004857	enzyme inhibitor activity	24/637	397/17548	0.0104930250609975	0.0829902891187984	0.0690330596118256	CST1/SPOCK3/PI16/CST2/SERPINA4/SERPINA9/UGT1A8/CST4/SPINK2/UGT1A1/PPP1R1A/C3P1/NLRP7/SNCB/SERPINB7/LRRTM4/APOA2/WFDC10A/AHSG/WFIKKN2/CSTL1/PTTG3P/UGT1A7/CST5	24
GO:0008146	MF	GO:0008146	sulfotransferase activity	6/637	52/17548	0.0110243984004569	0.0862132728844719	0.071714004970447	CHST9/HS3ST6/CHST8/HS6ST3/SULT4A1/CHST4	6
GO:0030547	MF	GO:0030547	receptor inhibitor activity	4/637	25/17548	0.0118586066721559	0.0917065582646719	0.0762834347331663	DKK4/LY6G6D/WFIKKN2/IL36RN	4
GO:1901681	MF	GO:1901681	sulfur compound binding	16/637	235/17548	0.0120928843868778	0.0924906322337028	0.0769356438725598	MMP7/ELANE/RSPO2/WISP2/SFRP1/CTSG/PCOLCE2/COMP/CCL23/HPSE2/LIPC/RSPO1/FGF20/ACADL/GPC5/F2	16
GO:0008201	MF	GO:0008201	heparin binding	12/637	158/17548	0.0126874210751597	0.0951294473809183	0.0791306655467408	MMP7/ELANE/RSPO2/WISP2/SFRP1/CTSG/PCOLCE2/COMP/CCL23/LIPC/RSPO1/F2	12
GO:0004089	MF	GO:0004089	carbonate dehydratase activity	3/637	14/17548	0.0128479426060436	0.0951294473809183	0.0791306655467408	CA1/CA7/CA4	3
GO:0005344	MF	GO:0005344	oxygen carrier activity	3/637	14/17548	0.0128479426060436	0.0951294473809183	0.0791306655467408	NGB/HBE1/HBQ1	3
GO:0005326	MF	GO:0005326	neurotransmitter transporter activity	6/637	54/17548	0.0131643567343135	0.0964462346008649	0.0802259967188078	SLC17A8/SLC5A7/SLC6A19/SLC18A3/SLC6A15/SLC17A7	6
GO:0015293	MF	GO:0015293	symporter activity	11/637	141/17548	0.0138200477238578	0.100195345997969	0.083344586053967	SLC17A8/SLC5A7/SLC6A19/SLC4A10/SLC6A15/SLC16A12/SLC17A1/SLC17A7/SLC5A8/SLC5A11/SLC4A1	11
GO:0019841	MF	GO:0019841	retinol binding	3/637	15/17548	0.0156336324889974	0.11217534239528	0.0933097978182157	STRA6/LRAT/CRABP1	3
GO:0005200	MF	GO:0005200	structural constituent of cytoskeleton	9/637	107/17548	0.0158434784599234	0.112521030694966	0.0935973485817169	KRT9/NEFM/NEFL/KRT6B/KRT16/TUBB4A/INA/KRT17/KRT14	9
GO:0008227	MF	GO:0008227	G-protein coupled amine receptor activity	6/637	57/17548	0.0168945369800195	0.118773714526197	0.0987984618714589	CHRM2/ADRA1A/HTR4/ADRB3/HTR1D/HTR7	6
GO:0071855	MF	GO:0071855	neuropeptide receptor binding	4/637	28/17548	0.0176236250183783	0.121691452976025	0.101225497787075	NPY/UCN2/APELA/HCRT	4
GO:0008237	MF	GO:0008237	metallopeptidase activity	13/637	185/17548	0.0176592482048542	0.121691452976025	0.101225497787075	KLK7/CLCA4/MMP7/MEP1B/MMP13/CPB1/LVRN/DPEP3/CLCA2/MMP8/CPA4/MMP20/CPB2	13
GO:0004869	MF	GO:0004869	cysteine-type endopeptidase inhibitor activity	6/637	58/17548	0.0182843677805587	0.124763921326165	0.103781241272521	CST1/CST2/CST4/AHSG/CSTL1/CST5	6
GO:0005496	MF	GO:0005496	steroid binding	8/637	92/17548	0.018591273927841	0.125358040746892	0.104275442242575	PMP2/ATP1A2/UGT1A8/AKR1C4/NR1H4/UGT1A1/IRX5/APOA2	8
GO:0016918	MF	GO:0016918	retinal binding	3/637	16/17548	0.0187316612610298	0.125358040746892	0.104275442242575	STRA6/CRABP1/OPN4	3
GO:0019905	MF	GO:0019905	syntaxin binding	8/637	93/17548	0.0197182892563167	0.129682149694798	0.107872326576132	SYT10/SYT4/SYT9/SNAP25/RPH3A/ABCC8/STXBP5L/SYT6	8
GO:0048306	MF	GO:0048306	calcium-dependent protein binding	6/637	59/17548	0.0197504423385755	0.129682149694798	0.107872326576132	CD177/CASQ2/TNNT3/SNAP25/TNNI3/SYT6	6
GO:0042562	MF	GO:0042562	hormone binding	8/637	94/17548	0.0208931201319068	0.135133002567491	0.112406460090926	GALR1/ATP1A2/SLC18A3/UCN2/CRHBP/SCTR/AMHR2/CHRNA6	8
GO:0016709	MF	GO:0016709	oxidoreductase activity, acting on paired donors, with incorporation or reduction of molecular oxygen, NAD(P)H as one donor, and incorporation of one atom of oxygen	5/637	44/17548	0.0209689141915073	0.135133002567491	0.112406460090926	AKR1C4/NOS1/CYP11A1/CYP8B1/AKR1C8P	5
GO:0016597	MF	GO:0016597	amino acid binding	6/637	60/17548	0.0212944710815566	0.135972035529939	0.113104385271426	CASR/TAT/GAD1/GLRA4/NOS1/GPRC6A	6
GO:0099106	MF	GO:0099106	ion channel regulator activity	8/637	95/17548	0.0221167330515746	0.137610563818104	0.114467347398605	NPY2R/NRXN1/NPY/DPP6/DPP10/KCNE2/TNNI3/KCNIP1	8
GO:0005005	MF	GO:0005005	transmembrane-ephrin receptor activity	3/637	17/17548	0.0221442286603846	0.137610563818104	0.114467347398605	EPHA6/EPHA5/EPHA8	3
GO:0048019	MF	GO:0048019	receptor antagonist activity	3/637	17/17548	0.0221442286603846	0.137610563818104	0.114467347398605	DKK4/WFIKKN2/IL36RN	3
GO:0005272	MF	GO:0005272	sodium channel activity	5/637	45/17548	0.0229080577325684	0.14018369982895	0.116607735792381	SCN7A/SCNN1G/SCN2B/SCN11A/HCN4	5
GO:0002020	MF	GO:0002020	protease binding	10/637	133/17548	0.0231625366096684	0.14018369982895	0.116607735792381	CST1/CD177/ELANE/CST2/CST4/COMP/MAGEA3/NLRP7/CSTL1/CST5	10
GO:0070851	MF	GO:0070851	growth factor receptor binding	10/637	133/17548	0.0231625366096684	0.14018369982895	0.116607735792381	VEGFD/ESM1/FGF19/ERBB4/IL11/FGF20/CSF2/IL36RN/FGF8/EPGN	10
GO:0000987	MF	GO:0000987	proximal promoter sequence-specific DNA binding	25/637	451/17548	0.0242020599815504	0.145212359889302	0.120790680488682	PHOX2B/FEZF1/NEUROD1/OTX1/FOXQ1/HAND1/NKX2-2/DDN/ZNF536/CUX2/ASCL1/RFX6/ZIC1/NEUROG2/NPAS4/TLX1/SIX1/MAFA/HOXC11/PTF1A/RFX8/POU3F2/TBX5/EN1/GCM1	25
GO:0050699	MF	GO:0050699	WW domain binding	4/637	31/17548	0.0248764264013663	0.147982844233769	0.123095227357188	TCEAL5/TCEAL2/SCNN1G/ATCAY	4
GO:0043178	MF	GO:0043178	alcohol binding	7/637	80/17548	0.0260193854687487	0.153470273612281	0.127659785975128	PMP2/STRA6/RPH3A/TRPC7/LRAT/CRABP1/APOA2	7
GO:1902936	MF	GO:1902936	phosphatidylinositol bisphosphate binding	8/637	99/17548	0.0275175335524788	0.160942885315338	0.133875660803745	SYT10/FRMPD4/PIRT/CLVS2/SYT9/AMER3/RPH3A/GSDMC	8
GO:0000978	MF	GO:0000978	RNA polymerase II proximal promoter sequence-specific DNA binding	24/637	436/17548	0.0288023408634002	0.167053577007721	0.138958662060264	PHOX2B/FEZF1/NEUROD1/OTX1/FOXQ1/HAND1/DDN/ZNF536/CUX2/ASCL1/RFX6/ZIC1/NEUROG2/NPAS4/TLX1/SIX1/MAFA/HOXC11/PTF1A/RFX8/POU3F2/TBX5/EN1/GCM1	24
GO:0000982	MF	GO:0000982	transcription factor activity, RNA polymerase II proximal promoter sequence-specific DNA binding	23/637	415/17548	0.0297958478736998	0.169269102180293	0.140801582273384	PHOX2B/FEZF1/NEUROD1/OTX1/FOXQ1/NR1H4/HAND1/DDN/ZNF536/CUX2/ASCL1/WT1/ZIC1/ONECUT3/NPAS4/TLX1/SIX1/MAFA/HOXC11/PTF1A/POU3F2/EN1/GCM1	23
GO:0005003	MF	GO:0005003	ephrin receptor activity	3/637	19/17548	0.0299139361611725	0.169269102180293	0.140801582273384	EPHA6/EPHA5/EPHA8	3
GO:0099095	MF	GO:0099095	ligand-gated anion channel activity	3/637	19/17548	0.0299139361611725	0.169269102180293	0.140801582273384	GABRG2/GLRA4/SLC17A7	3
GO:0019199	MF	GO:0019199	transmembrane receptor protein kinase activity	7/637	83/17548	0.031032025832246	0.173903663282719	0.144656707207344	MUSK/EPHA6/ALK/EPHA5/ERBB4/AMHR2/EPHA8	7
GO:0001228	MF	GO:0001228	transcriptional activator activity, RNA polymerase II transcription regulatory region sequence-specific DNA binding	23/637	417/17548	0.0312326981470401	0.173903663282719	0.144656707207344	PHOX2B/NEUROD1/LMX1A/OTX1/SPIB/ELF5/NR1H4/GBX2/WT1/RFX6/ZIC1/ONECUT3/NPAS4/TLX1/SHOX/SIX1/MAFA/HOXC11/PTF1A/POU3F2/TBX5/SIX3/GCM1	23
GO:0004714	MF	GO:0004714	transmembrane receptor protein tyrosine kinase activity	6/637	66/17548	0.032281712189527	0.178318029237387	0.148328669208353	MUSK/EPHA6/ALK/EPHA5/ERBB4/EPHA8	6
GO:0015085	MF	GO:0015085	calcium ion transmembrane transporter activity	10/637	141/17548	0.0329155253065563	0.180387445774513	0.150050053200215	GPM6A/ATP2B3/GRIN2A/TRPC7/CACNG7/ATP2B2/PKD1L2/IL1RAPL1/SLC8A3/CALHM1	10
GO:0005546	MF	GO:0005546	phosphatidylinositol-4,5-bisphosphate binding	6/637	67/17548	0.0344126990776265	0.187119051234594	0.155649543525449	SYT10/FRMPD4/SYT9/AMER3/RPH3A/GSDMC	6
GO:0015294	MF	GO:0015294	solute:cation symporter activity	8/637	105/17548	0.0372310656410316	0.200874586714403	0.167091685863463	SLC5A7/SLC6A19/SLC4A10/SLC6A15/SLC17A1/SLC17A7/SLC5A11/SLC4A1	8
GO:0001614	MF	GO:0001614	purinergic nucleotide receptor activity	3/637	21/17548	0.0389310111572215	0.203729201243806	0.169466213980782	P2RX2/P2RY4/P2RY12	3
GO:0005242	MF	GO:0005242	inward rectifier potassium channel activity	3/637	21/17548	0.0389310111572215	0.203729201243806	0.169466213980782	KCNE2/ABCC8/KCNJ16	3
GO:0016502	MF	GO:0016502	nucleotide receptor activity	3/637	21/17548	0.0389310111572215	0.203729201243806	0.169466213980782	P2RX2/P2RY4/P2RY12	3
GO:0051428	MF	GO:0051428	peptide hormone receptor binding	3/637	21/17548	0.0389310111572215	0.203729201243806	0.169466213980782	UCN2/LEP/NPPC	3
GO:0005246	MF	GO:0005246	calcium channel regulator activity	4/637	36/17548	0.0404537992235587	0.21011824074326	0.1747807507695	NPY2R/NRXN1/NPY/TNNI3	4
GO:0031434	MF	GO:0031434	mitogen-activated protein kinase kinase binding	6/637	70/17548	0.0413417475798607	0.213139676411726	0.177294044202132	MUSK/EPHA6/ALK/EPHA5/ERBB4/EPHA8	6
GO:0016782	MF	GO:0016782	transferase activity, transferring sulfur-containing groups	6/637	71/17548	0.0438329843238972	0.219257014119606	0.182382573753453	CHST9/HS3ST6/CHST8/HS6ST3/SULT4A1/CHST4	6
GO:0042923	MF	GO:0042923	neuropeptide binding	3/637	22/17548	0.0438983588655403	0.219257014119606	0.182382573753453	GALR1/ADCYAP1R1/SSTR3	3
GO:0005109	MF	GO:0005109	frizzled binding	4/637	37/17548	0.0441034223803805	0.219257014119606	0.182382573753453	MYOC/SFRP1/WNT2/WNT7B	4
GO:0017080	MF	GO:0017080	sodium channel regulator activity	4/637	37/17548	0.0441034223803805	0.219257014119606	0.182382573753453	SCN2B/FXYD1/NOS1/PRSS41	4
GO:0070888	MF	GO:0070888	E-box binding	4/637	37/17548	0.0441034223803805	0.219257014119606	0.182382573753453	NEUROD1/ASCL1/NEUROG2/PTF1A	4
GO:0005544	MF	GO:0005544	calcium-dependent phospholipid binding	5/637	54/17548	0.0456073075957903	0.223540042863873	0.185945286713748	SYT10/SYT4/SYT9/RPH3A/SYT6	5
GO:0016836	MF	GO:0016836	hydro-lyase activity	5/637	54/17548	0.0456073075957903	0.223540042863873	0.185945286713748	CA1/CA7/CA4/UROC1/ACOD1	5
GO:0043394	MF	GO:0043394	proteoglycan binding	4/637	38/17548	0.0479315011455114	0.231668922203305	0.192707058699059	COMP/HPSE2/FGF20/GPC5	4
GO:0099528	MF	GO:0099528	G-protein coupled neurotransmitter receptor activity	4/637	38/17548	0.0479315011455114	0.231668922203305	0.192707058699059	CHRM2/HTR4/HTR1D/HTR7	4
GO:0005436	MF	GO:0005436	sodium:phosphate symporter activity	2/637	10/17548	0.0488034141429704	0.234256387886258	0.194859366814038	SLC17A1/SLC17A7	2
GO:0015106	MF	GO:0015106	bicarbonate transmembrane transporter activity	3/637	23/17548	0.0491647791119064	0.234374563437581	0.194957667711237	SLC4A10/SLC26A9/SLC4A1	3
GO:0004222	MF	GO:0004222	metalloendopeptidase activity	8/637	112/17548	0.0511924770931485	0.242380707869601	0.20161734623152	KLK7/CLCA4/MMP7/MEP1B/MMP13/CLCA2/MMP8/MMP20	8
GO:0015662	MF	GO:0015662	ATPase activity, coupled to transmembrane movement of ions, phosphorylative mechanism	4/637	39/17548	0.0519374511204257	0.244246391755516	0.203169261139646	ABCB11/ATP1A2/ATP2B3/ATP2B2	4
GO:0000980	MF	GO:0000980	RNA polymerase II distal enhancer sequence-specific DNA binding	6/637	75/17548	0.0547229072017727	0.250578752917742	0.208436651701086	SPIB/NR1H4/ZBTB16/PTF1A/PAX4/SIX3	6
GO:0072341	MF	GO:0072341	modified amino acid binding	6/637	75/17548	0.0547229072017727	0.250578752917742	0.208436651701086	SYT10/SYT4/SYT9/GAP43/GSDMC/SYT6	6
GO:0004993	MF	GO:0004993	G-protein coupled serotonin receptor activity	3/637	24/17548	0.0547240954647942	0.250578752917742	0.208436651701086	HTR4/HTR1D/HTR7	3
GO:0099589	MF	GO:0099589	serotonin receptor activity	3/637	24/17548	0.0547240954647942	0.250578752917742	0.208436651701086	HTR4/HTR1D/HTR7	3
GO:0001540	MF	GO:0001540	amyloid-beta binding	5/637	57/17548	0.0553589840246894	0.251829103798587	0.209476719735667	NLGN1/BCHE/GRIA1/GRIA2/GRIA3	5
GO:0001206	MF	GO:0001206	transcriptional repressor activity, RNA polymerase II distal enhancer sequence-specific binding	2/637	11/17548	0.0582451763146113	0.259863094326728	0.216159561221567	ZBTB16/PAX4	2
GO:0033130	MF	GO:0033130	acetylcholine receptor binding	2/637	11/17548	0.0582451763146113	0.259863094326728	0.216159561221567	NRXN1/RIC3	2
GO:0089720	MF	GO:0089720	caspase binding	2/637	11/17548	0.0582451763146113	0.259863094326728	0.216159561221567	MAGEA3/NLRP7	2
GO:0005319	MF	GO:0005319	lipid transporter activity	9/637	136/17548	0.0597704626491384	0.260907902472983	0.21702865450717	ABCB11/SLC27A6/AKR1C4/SLCO1B3/STRA6/ANO3/SLCO1B1/APOA2/SLCO1A2	9
GO:0042626	MF	GO:0042626	ATPase activity, coupled to transmembrane movement of substances	8/637	116/17548	0.0605080298139929	0.260907902472983	0.21702865450717	ABCB11/ATP1A2/ABCB5/ABCA8/ATP2B3/ATP2B2/ABCC8/ATP6V0A4	8
GO:0017091	MF	GO:0017091	AU-rich element binding	3/637	25/17548	0.0605693893910631	0.260907902472983	0.21702865450717	ELAVL3/ELAVL4/CPEB1	3
GO:0030371	MF	GO:0030371	translation repressor activity	3/637	25/17548	0.0605693893910631	0.260907902472983	0.21702865450717	CPEB1/CELF4/TRIM71	3
GO:0035586	MF	GO:0035586	purinergic receptor activity	3/637	25/17548	0.0605693893910631	0.260907902472983	0.21702865450717	P2RX2/P2RY4/P2RY12	3
GO:0005201	MF	GO:0005201	extracellular matrix structural constituent	6/637	77/17548	0.0607285635066426	0.260907902472983	0.21702865450717	COL19A1/COL11A1/ENAM/COMP/AMELX/NCAN	6
GO:0030246	MF	GO:0030246	carbohydrate binding	15/637	266/17548	0.0617088007731121	0.26349279348519	0.219178820957131	CNTN2/ZG16/FCER2/CLEC4G/CLEC9A/CHODL/KRT1/SIGLEC6/PKD1L2/CLEC17A/KLRF1/GALNT13/CLEC4F/NCAN/SFTPD	15
GO:0008235	MF	GO:0008235	metalloexopeptidase activity	5/637	60/17548	0.0662214432111869	0.281037344359671	0.233772745610737	CPB1/LVRN/DPEP3/CPA4/CPB2	5
GO:0005104	MF	GO:0005104	fibroblast growth factor receptor binding	3/637	26/17548	0.0666930907327007	0.281323582727028	0.234010844676143	FGF19/FGF20/FGF8	3
GO:0015238	MF	GO:0015238	drug transmembrane transporter activity	7/637	99/17548	0.0685421030280175	0.287381347635543	0.239049820325996	SLC17A8/SLC18A3/ABCB5/ABCA8/SLC16A12/SLC17A7/SLC7A3	7
GO:0005506	MF	GO:0005506	iron ion binding	10/637	162/17548	0.0713023056430727	0.297164100165141	0.247187318649165	TPH1/PAH/NOS1/CYP11A1/CYP8B1/PPEF1/ALOXE3/MIOX/HBE1/HBQ1	10
GO:0005328	MF	GO:0005328	neurotransmitter:sodium symporter activity	3/637	27/17548	0.0730870615852884	0.301750481051627	0.251002366271015	SLC5A7/SLC6A19/SLC6A15	3
GO:0004709	MF	GO:0004709	MAP kinase kinase kinase activity	6/637	81/17548	0.0738671903465276	0.301750481051627	0.251002366271015	MUSK/EPHA6/ALK/EPHA5/ERBB4/EPHA8	6
GO:0015171	MF	GO:0015171	amino acid transmembrane transporter activity	6/637	81/17548	0.0738671903465276	0.301750481051627	0.251002366271015	SLC17A8/SLC6A19/SLC6A15/SLC16A12/SLC17A7/SLC7A3	6
GO:0003705	MF	GO:0003705	transcription factor activity, RNA polymerase II distal enhancer sequence-specific binding	7/637	101/17548	0.0745705211794251	0.301750481051627	0.251002366271015	SPIB/NR1H4/ZBTB16/VGLL1/NKX2-1/PAX4/SIX3	7
GO:0004497	MF	GO:0004497	monooxygenase activity	7/637	101/17548	0.0745705211794251	0.301750481051627	0.251002366271015	AKR1C4/TPH1/PAH/NOS1/CYP11A1/CYP8B1/AKR1C8P	7
GO:0004032	MF	GO:0004032	alditol:NADP+ 1-oxidoreductase activity	2/637	13/17548	0.0787794878133055	0.313287795944989	0.260599346294229	AKR1C4/AKR1C8P	2
GO:0015114	MF	GO:0015114	phosphate ion transmembrane transporter activity	2/637	13/17548	0.0787794878133055	0.313287795944989	0.260599346294229	SLC17A1/SLC17A7	2
GO:0070679	MF	GO:0070679	inositol 1,4,5 trisphosphate binding	2/637	13/17548	0.0787794878133055	0.313287795944989	0.260599346294229	RPH3A/TRPC7	2
GO:0004702	MF	GO:0004702	signal transducer, downstream of receptor, with serine/threonine kinase activity	8/637	123/17548	0.0792222012734456	0.313287795944989	0.260599346294229	MUSK/EPHA6/MAPK4/ALK/EPHA5/ERBB4/AMHR2/EPHA8	8
GO:0004181	MF	GO:0004181	metallocarboxypeptidase activity	3/637	28/17548	0.0797426739733175	0.313564412912028	0.260829442077458	CPB1/CPA4/CPB2	3
GO:0015405	MF	GO:0015405	P-P-bond-hydrolysis-driven transmembrane transporter activity	8/637	124/17548	0.0821481927682417	0.321208663857844	0.267188090020893	ABCB11/ATP1A2/ABCB5/ABCA8/ATP2B3/ATP2B2/ABCC8/ATP6V0A4	8
GO:0001077	MF	GO:0001077	transcriptional activator activity, RNA polymerase II proximal promoter sequence-specific DNA binding	15/637	279/17548	0.0846867519604942	0.327112998754466	0.272099439375312	PHOX2B/NEUROD1/OTX1/NR1H4/WT1/ZIC1/ONECUT3/NPAS4/TLX1/SIX1/MAFA/HOXC11/PTF1A/POU3F2/GCM1	15
GO:0015399	MF	GO:0015399	primary active transmembrane transporter activity	8/637	125/17548	0.0851372967878636	0.327112998754466	0.272099439375312	ABCB11/ATP1A2/ABCB5/ABCA8/ATP2B3/ATP2B2/ABCC8/ATP6V0A4	8
GO:0004033	MF	GO:0004033	aldo-keto reductase (NADP) activity	3/637	29/17548	0.08665088169627	0.327112998754466	0.272099439375312	AKR1C4/MIOX/AKR1C8P	3
GO:0001190	MF	GO:0001190	transcriptional activator activity, RNA polymerase II transcription factor binding	5/637	65/17548	0.0867621657626749	0.327112998754466	0.272099439375312	NEUROD1/NR1H4/GBX2/POU3F2/ANKRD1	5
GO:1901981	MF	GO:1901981	phosphatidylinositol phosphate binding	9/637	147/17548	0.0875093848686021	0.327112998754466	0.272099439375312	SYT10/FRMPD4/PIRT/CLVS2/SYT9/GAP43/AMER3/RPH3A/GSDMC	9
GO:0000900	MF	GO:0000900	translation repressor activity, mRNA regulatory element binding	2/637	14/17548	0.0897680786811825	0.327112998754466	0.272099439375312	CPEB1/CELF4	2
GO:0001608	MF	GO:0001608	G-protein coupled nucleotide receptor activity	2/637	14/17548	0.0897680786811825	0.327112998754466	0.272099439375312	P2RY4/P2RY12	2
GO:0005313	MF	GO:0005313	L-glutamate transmembrane transporter activity	2/637	14/17548	0.0897680786811825	0.327112998754466	0.272099439375312	SLC17A8/SLC17A7	2
GO:0005388	MF	GO:0005388	calcium-transporting ATPase activity	2/637	14/17548	0.0897680786811825	0.327112998754466	0.272099439375312	ATP2B3/ATP2B2	2
GO:0015172	MF	GO:0015172	acidic amino acid transmembrane transporter activity	2/637	14/17548	0.0897680786811825	0.327112998754466	0.272099439375312	SLC17A8/SLC17A7	2
GO:0015250	MF	GO:0015250	water channel activity	2/637	14/17548	0.0897680786811825	0.327112998754466	0.272099439375312	AQP8/AQP2	2
GO:0031432	MF	GO:0031432	titin binding	2/637	14/17548	0.0897680786811825	0.327112998754466	0.272099439375312	TRIM63/ANKRD1	2
GO:0045028	MF	GO:0045028	G-protein coupled purinergic nucleotide receptor activity	2/637	14/17548	0.0897680786811825	0.327112998754466	0.272099439375312	P2RY4/P2RY12	2
GO:0019829	MF	GO:0019829	cation-transporting ATPase activity	5/637	67/17548	0.0958096378107827	0.346018554487218	0.287825476358091	ABCB11/ATP1A2/ATP2B3/ATP2B2/ATP6V0A4	5
GO:0004175	MF	GO:0004175	endopeptidase activity	23/637	474/17548	0.0974136911148796	0.346018554487218	0.287825476358091	PCSK2/KLK6/CMA1/KLK8/KLK7/CLCA4/MMP7/ELANE/SFRP1/MEP1B/CTSG/MMP13/CELA3B/PRSS56/CLCA2/HABP2/MMP8/CELA3A/MMP20/PGC/PRSS41/F2/KLK5	23
GO:0000149	MF	GO:0000149	SNARE binding	8/637	129/17548	0.0977221319162975	0.346018554487218	0.287825476358091	SYT10/SYT4/SYT9/SNAP25/RPH3A/ABCC8/STXBP5L/SYT6	8
GO:0043492	MF	GO:0043492	ATPase activity, coupled to movement of substances	8/637	129/17548	0.0977221319162975	0.346018554487218	0.287825476358091	ABCB11/ATP1A2/ABCB5/ABCA8/ATP2B3/ATP2B2/ABCC8/ATP6V0A4	8
GO:0022853	MF	GO:0022853	active ion transmembrane transporter activity	5/637	68/17548	0.100506242744733	0.346018554487218	0.287825476358091	ABCB11/ATP1A2/ATP2B3/ATP2B2/ATP6V0A4	5
GO:0042625	MF	GO:0042625	ATPase coupled ion transmembrane transporter activity	5/637	68/17548	0.100506242744733	0.346018554487218	0.287825476358091	ABCB11/ATP1A2/ATP2B3/ATP2B2/ATP6V0A4	5
GO:0046934	MF	GO:0046934	phosphatidylinositol-4,5-bisphosphate 3-kinase activity	5/637	68/17548	0.100506242744733	0.346018554487218	0.287825476358091	FGF19/NRG2/ERBB4/FGF20/FGF8	5
GO:0005372	MF	GO:0005372	water transmembrane transporter activity	2/637	15/17548	0.101173378095365	0.346018554487218	0.287825476358091	AQP8/AQP2	2
GO:0008191	MF	GO:0008191	metalloendopeptidase inhibitor activity	2/637	15/17548	0.101173378095365	0.346018554487218	0.287825476358091	SPOCK3/WFIKKN2	2
GO:0034483	MF	GO:0034483	heparan sulfate sulfotransferase activity	2/637	15/17548	0.101173378095365	0.346018554487218	0.287825476358091	HS3ST6/HS6ST3	2
GO:0008519	MF	GO:0008519	ammonium transmembrane transporter activity	3/637	31/17548	0.101187200302559	0.346018554487218	0.287825476358091	SLC5A7/SLC18A3/RHBG	3
GO:0015301	MF	GO:0015301	anion:anion antiporter activity	3/637	31/17548	0.101187200302559	0.346018554487218	0.287825476358091	SLC4A10/SLC26A9/SLC4A1	3
GO:0015459	MF	GO:0015459	potassium channel regulator activity	4/637	49/17548	0.101419231487633	0.346018554487218	0.287825476358091	DPP6/DPP10/KCNE2/KCNIP1	4
GO:0004935	MF	GO:0004935	adrenergic receptor activity	2/637	16/17548	0.112950766214556	0.377950640794859	0.314387254139704	ADRA1A/ADRB3	2
GO:0005237	MF	GO:0005237	inhibitory extracellular ligand-gated ion channel activity	2/637	16/17548	0.112950766214556	0.377950640794859	0.314387254139704	GABRG2/GLRA4	2
GO:0022841	MF	GO:0022841	potassium ion leak channel activity	2/637	16/17548	0.112950766214556	0.377950640794859	0.314387254139704	KCNK3/KCNK2	2
GO:0030553	MF	GO:0030553	cGMP binding	2/637	16/17548	0.112950766214556	0.377950640794859	0.314387254139704	CNGB1/CNGA3	2
GO:0052813	MF	GO:0052813	phosphatidylinositol bisphosphate kinase activity	5/637	71/17548	0.115267669006788	0.383857883391026	0.319301022179468	FGF19/NRG2/ERBB4/FGF20/FGF8	5
GO:0005452	MF	GO:0005452	inorganic anion exchanger activity	3/637	33/17548	0.116617679375173	0.384672534810997	0.31997866628259	SLC4A10/SLC22A11/SLC4A1	3
GO:0016229	MF	GO:0016229	steroid dehydrogenase activity	3/637	33/17548	0.116617679375173	0.384672534810997	0.31997866628259	HSD3B2/AKR1C4/AKR1C8P	3
GO:0016835	MF	GO:0016835	carbon-oxygen lyase activity	5/637	72/17548	0.120405838931966	0.395294641021926	0.328814356566937	CA1/CA7/CA4/UROC1/ACOD1	5
GO:0042056	MF	GO:0042056	chemoattractant activity	3/637	34/17548	0.124642899666019	0.402965648010916	0.335195260747132	VEGFD/SAA4/FGF8	3
GO:0051393	MF	GO:0051393	alpha-actinin binding	3/637	34/17548	0.124642899666019	0.402965648010916	0.335195260747132	MYOT/NRAP/MYBPHL	3
GO:0030280	MF	GO:0030280	structural constituent of epidermis	2/637	17/17548	0.125058304555112	0.402965648010916	0.335195260747132	SPRR1A/KRT1	2
GO:0055102	MF	GO:0055102	lipase inhibitor activity	2/637	17/17548	0.125058304555112	0.402965648010916	0.335195260747132	SNCB/APOA2	2
GO:0001158	MF	GO:0001158	enhancer sequence-specific DNA binding	6/637	94/17548	0.126690517266304	0.405007616113372	0.336893812556495	SPIB/NR1H4/ZBTB16/PTF1A/PAX4/SIX3	6
GO:0004713	MF	GO:0004713	protein tyrosine kinase activity	10/637	182/17548	0.126855833782637	0.405007616113372	0.336893812556495	MUSK/EPHA6/ALK/EPHA5/NRG2/ERBB4/FGF20/CSF2/FGF8/EPHA8	10
GO:0004867	MF	GO:0004867	serine-type endopeptidase inhibitor activity	6/637	95/17548	0.131362308865626	0.417480214477057	0.34726878094734	SERPINA4/SERPINA9/SPINK2/SERPINB7/WFDC10A/WFIKKN2	6
GO:0005217	MF	GO:0005217	intracellular ligand-gated ion channel activity	3/637	35/17548	0.132861029500227	0.42032398423708	0.349634288158491	CNGB1/CNGA3/HCN4	3
GO:0019842	MF	GO:0019842	vitamin binding	8/637	139/17548	0.133482596640143	0.420379580368958	0.349680534184705	TCN1/TAT/GAD1/STRA6/IRX5/LRAT/CRABP1/OPN4	8
GO:0046906	MF	GO:0046906	tetrapyrrole binding	8/637	140/17548	0.137384463865089	0.427097294779337	0.355268469644034	NGB/TCN1/NOS1/LPO/CYP11A1/CYP8B1/HBE1/HBQ1	8
GO:0042166	MF	GO:0042166	acetylcholine binding	2/637	18/17548	0.137456600618637	0.427097294779337	0.355268469644034	SLC18A3/CHRNA6	2
GO:0051371	MF	GO:0051371	muscle alpha-actinin binding	2/637	18/17548	0.137456600618637	0.427097294779337	0.355268469644034	NRAP/MYBPHL	2
GO:0035004	MF	GO:0035004	phosphatidylinositol 3-kinase activity	5/637	76/17548	0.141991526960397	0.439227123397496	0.365358314985818	FGF19/NRG2/ERBB4/FGF20/FGF8	5
GO:0005262	MF	GO:0005262	calcium channel activity	7/637	120/17548	0.146522067016654	0.451236100192883	0.375347633251793	GPM6A/GRIN2A/TRPC7/CACNG7/PKD1L2/IL1RAPL1/CALHM1	7
GO:0022840	MF	GO:0022840	leak channel activity	2/637	19/17548	0.150108678790104	0.454241914947444	0.377847932881268	KCNK3/KCNK2	2
GO:0022842	MF	GO:0022842	narrow pore channel activity	2/637	19/17548	0.150108678790104	0.454241914947444	0.377847932881268	KCNK3/KCNK2	2
GO:0030296	MF	GO:0030296	protein tyrosine kinase activator activity	2/637	19/17548	0.150108678790104	0.454241914947444	0.377847932881268	NRG3/ALKAL1	2
GO:0030506	MF	GO:0030506	ankyrin binding	2/637	19/17548	0.150108678790104	0.454241914947444	0.377847932881268	RHBG/SLC4A1	2
GO:0052689	MF	GO:0052689	carboxylic ester hydrolase activity	8/637	144/17548	0.153554579680855	0.462657954363095	0.384848570628709	CA1/FAM135B/NOTUM/NLGN1/BCHE/LIPC/PLA2G3/BAAT	8
GO:0005310	MF	GO:0005310	dicarboxylic acid transmembrane transporter activity	3/637	38/17548	0.158569015436917	0.471641174120061	0.39232100085607	SLC17A8/SLC17A7/SLC26A9	3
GO:0015144	MF	GO:0015144	carbohydrate transmembrane transporter activity	3/637	38/17548	0.158569015436917	0.471641174120061	0.39232100085607	SLC5A11/PPBP/AQP2	3
GO:0030551	MF	GO:0030551	cyclic nucleotide binding	3/637	38/17548	0.158569015436917	0.471641174120061	0.39232100085607	CNGB1/CNGA3/HCN4	3
GO:0070696	MF	GO:0070696	transmembrane receptor protein serine/threonine kinase binding	2/637	20/17548	0.162979857230739	0.482697789925935	0.401518125316491	BMP3/TDGF1P3	2
