# Supplementary material for: A Prognostic Model for Colon Cancer Patients Based on Eight Signature Autophagy Genes
Source: Front Cell Dev Biol. 2020 Nov 26;8:602174. doi: 10.3389/fcell.2020.602174 (PMC7726244; doi:10.3389/fcell.2020.602174)
Supplement: Supplementary file 2 [file Data_Sheet_2.CSV]

	ID	Description	GeneRatio	BgRatio	pvalue	p.adjust	qvalue	geneID	Count
hsa04080	hsa04080	Neuroactive ligand-receptor interaction	38/283	340/8040	1.54378304562255e-10	3.48894968310696e-08	3.12006678694242e-08	5697/2641/4887/10022/6750/2587/2566/22953/4852/117/1129/1268/1511/5030/185/2903/148/3360/9340/155/90226/1816/3352/5179/2890/4889/2893/6753/3363/2891/2892/6344/3952/796/2147/3060/8973/5367	38
hsa05033	hsa05033	Nicotine addiction	9/283	40/8040	7.64408984995303e-06	0.000863782153044692	0.000772455395363674	246213/2566/2903/57030/2890/2893/2891/2892/8973	9
hsa04970	hsa04970	Salivary secretion	13/283	91/8040	1.5785928034252e-05	0.00118920657858032	0.00106347304651803	1469/1470/477/1472/492/54831/148/155/4842/491/4025/820/1473	13
hsa04024	hsa04024	cAMP signaling pathway	21/283	216/8040	2.20799865703752e-05	0.0012475192412262	0.00111562037408211	2641/6750/4852/117/1129/477/1258/492/1261/2903/3360/5348/1816/3352/7137/2890/491/2893/2891/2892/10021	21
hsa04742	hsa04742	Taste transduction	12/283	83/8040	2.96913112669065e-05	0.00134204726926417	0.00120015405542022	22953/170572/285242/6340/5030/3359/51764/3352/80835/10021/5726/255022	12
hsa04972	hsa04972	Pancreatic secretion	12/283	102/8040	0.000228250579200118	0.00859743848320443	0.00768844056253028	22802/477/492/23436/1360/9635/491/391013/6344/50487/10136/1361	12
hsa04974	hsa04974	Protein digestion and absorption	11/283	95/8040	0.000476362588981445	0.0153797064442581	0.0137536266292387	340024/1300/477/4225/1301/23436/1360/256076/6547/10136/1361	11
hsa04976	hsa04976	Bile secretion	9/283	72/8040	0.000887505872340171	0.0250720408936098	0.0224212009854359	343/8647/477/9971/28234/10599/6344/570/6579	9
hsa04950	hsa04950	Maturity onset diabetes of the young	5/283	26/8040	0.00186699353125025	0.0457414678339688	0.0409052716540383	4760/4821/222546/389692/5078	5
hsa04713	hsa04713	Circadian entrainment	10/283	97/8040	0.00209562295830168	0.0457414678339688	0.0409052716540383	117/2903/51764/94235/2890/4842/2893/2891/2892/2792	10
hsa00053	hsa00053	Ascorbate and aldarate metabolism	5/283	27/8040	0.00222635462908698	0.0457414678339688	0.0409052716540383	54576/54658/54600/54577/55586	5
hsa04020	hsa04020	Calcium signaling pathway	15/283	193/8040	0.0032750745475875	0.0616805706462312	0.0551591502751579	22953/1129/845/492/185/2903/148/3360/155/1816/2066/4842/491/3363/6547	15
hsa05014	hsa05014	Amyotrophic lateral sclerosis (ALS)	7/283	57/8040	0.00363817219143675	0.0632482242511312	0.0565610575510815	4741/4747/5630/2903/2890/4842/2891	7
hsa00140	hsa00140	Steroid hormone biosynthesis	7/283	61/8040	0.00532911546137856	0.0860271495908254	0.0769315916229086	3284/54576/1109/54658/54600/1583/54577	7
hsa04724	hsa04724	Glutamatergic synapse	10/283	114/8040	0.00672853045825896	0.100953452926906	0.0902797529667722	246213/2903/51764/94235/57030/2890/2893/2891/2892/2792	10
hsa04726	hsa04726	Serotonergic synapse	10/283	115/8040	0.00714714710986947	0.100953452926906	0.0902797529667722	170572/285242/3360/7166/3359/51764/94235/3352/3363/2792	10
hsa05322	hsa05322	Systemic lupus erythematosus	11/283	136/8040	0.00834803192600854	0.110979718545761	0.0992459523092037	1991/1511/2903/85235/8366/8356/8335/8346/8354/8332/317772	11
hsa00830	hsa00830	Retinol metabolism	7/283	67/8040	0.00888894817587155	0.11160568265261	0.0998057339045227	125/54576/124/54658/54600/9227/54577	7
hsa00982	hsa00982	Drug metabolism - cytochrome P450	7/283	72/8040	0.0129856448622977	0.154460828362067	0.138129851166823	125/54576/124/54658/54600/54577/2939	7
hsa05034	hsa05034	Alcoholism	13/283	187/8040	0.0146282326910023	0.154659722752246	0.138307716667123	4852/2903/51764/94235/85235/2792/8366/8356/8335/8346/8354/8332/317772	13
hsa04514	hsa04514	Cell adhesion molecules (CAMs)	11/283	148/8040	0.0151499941818802	0.154659722752246	0.138307716667123	9073/9378/57863/6900/22871/1001/152404/9075/22854/10686/79679	11
hsa04723	hsa04723	Retrograde endocannabinoid signaling	11/283	148/8040	0.0151499941818802	0.154659722752246	0.138307716667123	246213/2566/1268/51764/94235/57030/2890/2893/2891/2892/2792	11
hsa04978	hsa04978	Mineral absorption	6/283	58/8040	0.0157397062977949	0.154659722752246	0.138307716667123	340024/477/492/491/115019/6547	6
hsa04728	hsa04728	Dopaminergic synapse	10/283	132/8040	0.0178109386229662	0.15898951270492	0.142179722586607	2903/50632/51764/94235/1816/2890/2893/2891/2892/2792	10
hsa00980	hsa00980	Metabolism of xenobiotics by cytochrome P450	7/283	77/8040	0.0182908288952562	0.15898951270492	0.142179722586607	125/54576/124/54658/54600/54577/2939	7
hsa03320	hsa03320	PPAR signaling pathway	7/283	77/8040	0.0182908288952562	0.15898951270492	0.142179722586607	9370/6258/28965/2172/33/1582/336	7
hsa00120	hsa00120	Primary bile acid biosynthesis	3/283	17/8040	0.0203471591628411	0.16423064181436	0.146866712754341	1109/1582/570	3
hsa00910	hsa00910	Nitrogen metabolism	3/283	17/8040	0.0203471591628411	0.16423064181436	0.146866712754341	759/766/762	3
hsa05204	hsa05204	Chemical carcinogenesis	7/283	83/8040	0.0264721128064383	0.206299913595002	0.184488045692782	125/54576/124/54658/54600/54577/2939	7
hsa00040	hsa00040	Pentose and glucuronate interconversions	4/283	34/8040	0.0303925947771028	0.226690732757608	0.202722965484214	54576/54658/54600/54577	4
hsa05202	hsa05202	Transcriptional misregulation in cancer	12/283	186/8040	0.0310947465286984	0.226690732757608	0.202722965484214	54738/6258/1991/7704/7490/2892/3195/6495/1437/8900/8356/8354	12
hsa04261	hsa04261	Adrenergic signaling in cardiomyocytes	10/283	149/8040	0.0372164704730442	0.262841322715875	0.235051392461332	6332/477/492/185/148/59284/5502/7137/491/6547	10
hsa04614	hsa04614	Renin-angiotensin system	3/283	23/8040	0.0454227563856157	0.302035558907511	0.270101664230284	1215/1511/185	3
hsa04725	hsa04725	Cholinergic synapse	8/283	113/8040	0.0454389778887405	0.302035558907511	0.270101664230284	60482/1129/6572/51764/94235/56479/2792/8973	8
hsa04971	hsa04971	Gastric acid secretion	6/283	76/8040	0.0506341465653731	0.326356515018267	0.291851191818851	6750/477/9992/3776/3773/2520	6
hsa05150	hsa05150	Staphylococcus aureus infection	7/283	96/8040	0.0519859935427328	0.326356515018267	0.291851191818851	3857/25984/3868/3872/3861/820/2266	7
hsa00430	hsa00430	Taurine and hypotaurine metabolism	2/283	11/8040	0.0550627833387323	0.329924046968469	0.295041532454336	2571/570	2
hsa04310	hsa04310	Wnt signaling pathway	10/283	160/8040	0.0556643117987549	0.329924046968469	0.295041532454336	147111/4316/27121/6425/340419/1501/6422/7472/7477/284654	10
hsa04925	hsa04925	Aldosterone synthesis and secretion	7/283	98/8040	0.0569337957157977	0.329924046968469	0.295041532454336	3284/477/492/185/3777/491/1583	7
hsa00860	hsa00860	Porphyrin and chlorophyll metabolism	4/283	42/8040	0.0591030888119252	0.333932451787377	0.298626132944464	54576/54658/54600/54577	4
hsa04966	hsa04966	Collecting duct acid secretion	3/283	27/8040	0.0677635748151598	0.3735260465421	0.334033539525306	1188/50617/6521	3
hsa02010	hsa02010	ABC transporters	4/283	45/8040	0.0726003188428037	0.380084742587202	0.339898791694191	8647/340273/10351/6833	4
hsa00650	hsa00650	Butanoate metabolism	3/283	28/8040	0.0739987994417561	0.380084742587202	0.339898791694191	2571/54511/54988	3
hsa04744	hsa04744	Phototransduction	3/283	28/8040	0.0739987994417561	0.380084742587202	0.339898791694191	1258/6011/2792	3
hsa04927	hsa04927	Cortisol synthesis and secretion	5/283	65/8040	0.0779663102770736	0.391564136058192	0.350164481244401	3284/185/3777/3776/1583	5
hsa04911	hsa04911	Insulin secretion	6/283	86/8040	0.0819434731793624	0.402591846489911	0.360026243717107	2641/117/477/6616/6833/9699	6
hsa04924	hsa04924	Renin secretion	5/283	69/8040	0.0950050408691707	0.447315400759012	0.400021224712298	22802/117/185/155/9635	5
hsa05031	hsa05031	Amphetamine addiction	5/283	69/8040	0.0950050408691707	0.447315400759012	0.400021224712298	2903/2890/2893/2891/2892	5
hsa04979	hsa04979	Cholesterol metabolism	4/283	50/8040	0.0982319588737981	0.453069851132212	0.405167263238867	8647/3990/336/4036	4
hsa04961	hsa04961	Endocrine and other factor-regulated calcium reabsorption	4/283	53/8040	0.11537162103385	0.521479727073003	0.466344236599984	477/492/491/6547	4
hsa00360	hsa00360	Phenylalanine metabolism	2/283	17/8040	0.11877035308974	0.526315682319242	0.470668891501138	6898/5053	2
hsa00350	hsa00350	Tyrosine metabolism	3/283	36/8040	0.131975983746756	0.573171582367666	0.512570767650637	125/124/6898	3
hsa04022	hsa04022	cGMP-PKG signaling pathway	9/283	167/8040	0.13441634453755	0.573171582367666	0.512570767650637	477/1258/492/185/148/155/491/6547/4880	9
hsa04721	hsa04721	Synaptic vesicle cycle	5/283	78/8040	0.139524275987811	0.583934932837877	0.522196120656136	246213/6572/6616/57030/50617	5
hsa00983	hsa00983	Drug metabolism - other enzymes	5/283	79/8040	0.144958451326031	0.595647454539691	0.532670290040153	54576/54658/54600/54577/2939	5
hsa05340	hsa05340	Primary immunodeficiency	3/283	38/8040	0.148387852157552	0.598850974778691	0.535535105531013	23495/57379/3543	3
hsa04060	hsa04060	Cytokine-cytokine receptor interaction	14/283	294/8040	0.154362887694967	0.611096150276737	0.546485611798479	651/1271/23495/6368/643/284340/3589/3952/5473/269/1437/338376/26525/27189	14
hsa00513	hsa00513	Various types of N-glycan biosynthesis	3/283	39/8040	0.156829985469251	0.611096150276737	0.546485611798479	83539/25834/64377	3
hsa04730	hsa04730	Long-term depression	4/283	60/8040	0.15988627826678	0.61244574386936	0.547692514312609	2890/4842/2891/2892	4
hsa04926	hsa04926	Relaxin signaling pathway	7/283	129/8040	0.169181020843814	0.637248511845032	0.569872912316005	10022/2277/4322/51764/94235/4842/2792	7
hsa04610	hsa04610	Complement and coagulation cascades	5/283	85/8040	0.179370539214783	0.664553145287557	0.59429065624225	2244/2243/2147/2266/1361	5
hsa04260	hsa04260	Cardiac muscle contraction	5/283	87/8040	0.191471489568896	0.676794497845044	0.605237743764548	477/845/59284/7137/6547	5
hsa00340	hsa00340	Histidine metabolism	2/283	23/8040	0.193247737152468	0.676794497845044	0.605237743764548	443/131669	2
hsa04964	hsa04964	Proximal tubule bicarbonate reclamation	2/283	23/8040	0.193247737152468	0.676794497845044	0.605237743764548	762/477	2
hsa04014	hsa04014	Ras signaling pathway	11/283	232/8040	0.194653284778442	0.676794497845044	0.605237743764548	2277/9965/2903/51764/94235/3363/391013/26281/50487/2792/2253	11
hsa00071	hsa00071	Fatty acid degradation	3/283	44/8040	0.201029053799217	0.687625900028482	0.614923953448852	125/124/33	3
hsa04727	hsa04727	GABAergic synapse	5/283	89/8040	0.203853696026143	0.687625900028482	0.614923953448852	2566/2571/51764/94235/2792	5
hsa04720	hsa04720	Long-term potentiation	4/283	67/8040	0.209596165080756	0.696599019238984	0.622948354419585	2903/5502/2890/2891	4
