# Supplementary material for: A Prognostic Model for Colon Cancer Patients Based on Eight Signature Autophagy Genes
Source: Front Cell Dev Biol. 2020 Nov 26;8:602174. doi: 10.3389/fcell.2020.602174 (PMC7726244; doi:10.3389/fcell.2020.602174)
Supplement: Supplementary file 3 [file Data_Sheet_3.CSV]

Top 100 in network string_interactions.tsv ranked by MCC method
Rank	Name	Score
1	GNG8	2.5852016738986266E22
1	GNG13	2.5852016738986266E22
1	GNGT1	2.5852016738986266E22
4	CASR	2.585201673898579E22
5	SST	2.5852016738979564E22
6	PMCH	2.585201673897955E22
7	NPY	2.585201673897952E22
8	PYY	2.585201673897948E22
9	NPY2R	2.585201673897934E22
9	NPY5R	2.585201673897934E22
11	SSTR3	2.5852016738978478E22
12	PENK	2.5852016738978385E22
13	GALR1	2.5852016738973113E22
14	CHRM2	2.5852016738972157E22
15	CNR1	2.5852016738891735E22
16	HTR1D	2.5852016738891207E22
17	TAS1R1	2.585201673888502E22
18	TAS2R38	2.585201673888498E22
18	P2RY12	2.585201673888498E22
18	CXCR5	2.585201673888498E22
18	INSL5	2.585201673888498E22
18	PPBP	2.585201673888498E22
18	P2RY4	2.585201673888498E22
18	GPR31	2.585201673888498E22
25	AGTR1	9.40440234E10
26	HCRT	7.309580067E9
27	GCG	6.919200688E9
28	CALCA	6.714796476E9
29	GAST	6.392232843E9
30	ADRA1A	6.307217358E9
31	UTS2B	6.266942641E9
32	F2	6.2270489E9
33	OPN4	6.227020809E9
34	GPRC6A	6.227020802E9
35	HTR7	4.8123692E8
36	DRD5	4.80583239E8
37	ADRB3	4.79729906E8
38	SCTR	4.79042646E8
39	ADCYAP1R1	4.79001743E8
40	HTR4	4.79001723E8
41	GPR15	4.79001601E8
42	GLP2R	4.790016E8
43	CNTN2	1.64017747E8
44	KCNC1	1.63848007E8
45	ATP2B2	1.63307867E8
46	SNCB	1.63134298E8
47	RBFOX1	1.62887148E8
48	CA10	1.62511422E8
49	ATP2B3	1.17526932E8
50	SNAP25	1.131252E8
51	CLVS2	1.02383286E8
52	SNAP91	9.5841342E7
53	GRIA2	9.4268914E7
54	STMN4	8.0258667E7
55	GABRG2	6.9032809E7
56	FAM163B	6.900924E7
57	CDH22	5.2336204E7
58	TMEM151B	5.2300803E7
59	SYT4	4.6540515E7
60	NGB	3.9957127E7
61	KRT6A	3.9938304E7
62	KRT16	3.9938282E7
63	KRT6B	3.9928248E7
64	KRT6C	3.9917641E7
65	KRT14	3.9917428E7
66	KRT1	3.9917044E7
67	KRT17	3.9916802E7
68	KRT9	3.9916801E7
68	KRT80	3.9916801E7
68	KRT83	3.9916801E7
68	KRT23	3.9916801E7
72	KRT75	3.99168E7
73	KCNA1	8793278.0
74	SLC17A7	2387738.0
75	PVALB	1701792.0
76	GRIA1	1354051.0
77	GRIN2A	1250259.0
78	NRXN1	1010509.0
79	GRIA4	915999.0
80	GAD1	904321.0
81	ELAVL3	553429.0
82	GAP43	468783.0
83	GRIA3	465240.0
84	FGA	387458.0
85	FGG	387456.0
86	AHSG	387439.0
87	APOA2	374410.0
88	AFP	369438.0
89	SCG3	362926.0
90	NOTUM	362896.0
91	ENAM	362894.0
92	AMELX	362891.0
93	SH3GL2	182617.0
94	ELAVL4	153565.0
95	NEFM	95193.0
96	LEP	94684.0
97	GLRA4	87992.0
98	CALY	86041.0
99	NCAN	67897.0
100	NLGN1	52082.0
